# Supplementary material for: DNA methylation-mediated ROS production contributes to seed abortion in litchi
Source: Mol Hortic. 2024 Apr 2;4:12. doi: 10.1186/s43897-024-00089-0 (PMC10986121; doi:10.1186/s43897-024-00089-0)
Supplement: Supplementary file 2 — Additional file 2: Table S1. The number and proportion of mCG, mCHG, mCHH in all mC. Table S2. DNA methylation levels in C, CG, CHG and CHH sequence context. Table S3. The DNA methylayion level of genes in DMRs. Table S4. Mapped ratio (%) and sequencing depth of all samples. Table S5. Genome coverage of all samples. Table S6. Primers used in this study. [file 43897_2024_89_MOESM2_ESM.xls]

## Sheet: Table S1
Table S1. The number and proportion of mCG, mCHG, mCHH in all mC.
Sample	Pattern	mCG	mCHG	mCHH
HZ5d-2	Number	5000061	4783901	4858154
	Proportion	34.15	32.67	33.18
HZ10d-1	Number	5447127	5168026	5230808
	Proportion	34.38	32.61	33.01
HZ10d-2	Number	5407970	5128368	5312558
	Proportion	34.12	32.36	33.52
HZ15d-1	Number	5296483	5066752	5314754
	Proportion	33.78	32.32	33.9
HZ15d-2	Number	5479335	5166759	4972891
	Proportion	35.08	33.08	31.84
NMC5d-2	Number	5096182	4684518	4121964
	Proportion	36.66	33.7	29.65
NMC10d-1	Number	5634374	5257396	5116973
	Proportion	35.2	32.84	31.96
NMC10d-2	Number	5360273	4971312	4902884
	Proportion	35.19	32.63	32.18
NMC15d-1	Number	5187006	4811615	4843433
	Proportion	34.95	32.42	32.63
NMC15d-2	Number	5385191	4965315	4720830
	Proportion	35.73	32.95	31.32

## Sheet: Table S2
Table S2. DNA methylation levels in C, CG,CHG and CHH sequence context
sample_chr	HZ-5d	NMC-5d	p-value	HZ-10d	NMC-10d	p-value	HZ-15d	NMC-15d	p-value
C(%)	17.296	15.8437	0.00877756	16.4287	15.4413	0.0677853	16.2273	15.676	0.332994
CG(%)	65.288	62.3147	0.0802089	63.1043	60.7363	0.205196	62.062	61.0583	0.598374
CHG(%)	46.1073	41.9877	0.0145596	43.213	39.6653	0.0281157	42.1347	40.2747	0.280412
CHH(%)	5.70933	5.01033	1.03541e-07	5.56533	5.05333	2.55408e-05	5.465	5.207	0.0640887

## Sheet: Table S3
Table S3. The DNA methylayion level of genes in DMRs
DMR in CHH context of HZ_5d vs NMC_5d						DMR in CHH context of HZ_10d vs NMC_10d						DMR in CHH context of HZ_15d vs NMC_15d						DMR in CG context of HZ_5d vs NMC_5d						DMR in CG context of HZ_10d vs NMC_10d						DMR in CG context of HZ_15d vs NMC_15d						DMR in CHG context of HZ_5d vs NMC_5d						DMR in CHG context of HZ_10d vs NMC_10d						DMR in CHG context of HZ_15d vs NMC_15d
start	end	meth.diff	GeneID	position	Symbol	start	end	meth.diff	GeneID	position	Symbol	start	end	meth.diff	GeneID	position	Symbol	start	end	meth.diff	GeneID	position	Symbol	start	end	meth.diff	GeneID	position	Symbol	start	end	meth.diff	GeneID	position	Symbol	start	end	meth.diff	GeneID	position	Symbol	start	end	meth.diff	GeneID	position	Symbol	start	end
249401	249600	-15.2171	LITCHI014229	Genebody	CHUP1	538801	539000	-16.8842	LITCHI014268	Genebody	PDR3	603201	603400	16.1744	LITCHI014275	Genebody	TRAF1B	13201	13400	29.9202	LITCHI014204	Genebody	GFS12	4301	4500	-30.1455	LITCHI014204	Genebody	GFS12	4101	4300	-26.7927	LITCHI014204	Genebody	GFS12	1001	1200	-43.2895	LITCHI014204	Genebody	GFS12	1001	1200	-25.2231	LITCHI014204	Genebody	GFS12	1101	1300
538801	539000	-15.6031	LITCHI014268	Genebody	PDR3	1003201	1003400	-18.9731	LITCHI014323	Genebody	rpsF	1042001	1042200	16.47	LITCHI014329	Genebody	--	128801	129000	-39.9775	LITCHI014214	Genebody	PIGO	4401	4600	-27.6042	LITCHI014204	Genebody	GFS12	13201	13400	25.8838	LITCHI014204	Genebody	GFS12	1101	1300	-44.2337	LITCHI014204	Genebody	GFS12	1101	1300	-29.418	LITCHI014204	Genebody	GFS12	1401	1600
659501	659700	-16.109	LITCHI014281	Genebody	Os07g0638300	1136901	1137100	-20.3759	LITCHI014342	Genebody	--	1137001	1137200	-15.5509	LITCHI014342	Genebody	--	212901	213100	36.2406	LITCHI014226	Genebody	RAP	11201	11400	27.1164	LITCHI014204	Genebody	GFS12	16201	16400	-33.3333	LITCHI014205	Genebody	--	1501	1700	-53.4612	LITCHI014204	Genebody	GFS12	1401	1600	-49.7253	LITCHI014204	Genebody	GFS12	1501	1700
659601	659800	-15.2899	LITCHI014281	Genebody	Os07g0638300	1138601	1138800	-15.3273	LITCHI014342	Genebody	--	1723301	1723500	-30.9227	LITCHI014421	Genebody	--	213001	213200	28.5582	LITCHI014226	Genebody	RAP	16201	16400	-31.5029	LITCHI014205	Genebody	--	111001	111200	-39.2615	LITCHI014210	Genebody	RBL14	10401	10600	-34.3009	LITCHI014204	Genebody	GFS12	1501	1700	-49.9123	LITCHI014204	Genebody	GFS12	7201	7400
708101	708300	-15.5531	LITCHI014289	Genebody	DRM3	1228701	1228900	-20.0261	LITCHI014353	Genebody	At4g16230	1723301	1723500	-30.9227	LITCHI014422	Genebody	--	215301	215500	-25.3477	LITCHI014226	Genebody	RAP	17101	17300	-25.4645	LITCHI014205	Genebody	--	111001	111200	-39.2615	LITCHI014212	Genebody	At1g16250	10501	10700	-38.7149	LITCHI014204	Genebody	GFS12	10301	10500	-30.169	LITCHI014204	Genebody	GFS12	10301	10500
1136901	1137100	-26.3483	LITCHI014342	Genebody	--	1965901	1966100	-23.8086	LITCHI014456	Genebody	PME21	1723401	1723600	-16.2695	LITCHI014421	Genebody	--	216001	216200	25.5682	LITCHI014226	Genebody	RAP	105901	106100	28.0033	LITCHI014209	Genebody	RH50	111101	111300	-28.6266	LITCHI014210	Genebody	RBL14	10601	10800	-46.7944	LITCHI014204	Genebody	GFS12	10401	10600	-41.6296	LITCHI014204	Genebody	GFS12	10401	10600
1138601	1138800	-16.1363	LITCHI014342	Genebody	--	1970801	1971000	-16.9543	LITCHI014456	Genebody	PME21	1723401	1723600	-16.2695	LITCHI014422	Genebody	--	216101	216300	29.6118	LITCHI014226	Genebody	RAP	128701	128900	-25.754	LITCHI014214	Genebody	PIGO	111101	111300	-28.6266	LITCHI014212	Genebody	At1g16250	10701	10900	-53.5521	LITCHI014204	Genebody	GFS12	10501	10700	-48.5029	LITCHI014204	Genebody	GFS12	10501	10700
1228701	1228900	-32.0638	LITCHI014353	Genebody	At4g16230	2134101	2134300	-19.8862	LITCHI014478	Genebody	UXS2	1846801	1847000	-22.0109	LITCHI014442	Genebody	RPL19A	267101	267300	-41.4961	LITCHI014231	Genebody	At4g26340	128801	129000	-40.2178	LITCHI014214	Genebody	PIGO	128801	129000	-33.6076	LITCHI014214	Genebody	PIGO	10801	11000	-48.5424	LITCHI014204	Genebody	GFS12	10601	10800	-56.3184	LITCHI014204	Genebody	GFS12	10601	10800
1228801	1229000	-20.6989	LITCHI014353	Genebody	At4g16230	3369801	3370000	17.4278	LITCHI014647	Genebody	At2g43860	1966301	1966500	-15.0842	LITCHI014456	Genebody	PME21	267201	267400	-77.6717	LITCHI014231	Genebody	At4g26340	155701	155900	26.7618	LITCHI014216	Genebody	PAE10	158501	158700	26.6339	LITCHI014216	Genebody	PAE10	10901	11100	-44.4768	LITCHI014204	Genebody	GFS12	10701	10900	-57.536	LITCHI014204	Genebody	GFS12	10701	10900
1894701	1894900	-16.0309	LITCHI014449	Genebody	--	5609601	5609800	-21.714	LITCHI014820	Genebody	--	2961001	2961200	-20.6183	LITCHI014599	Genebody	ACP1	267601	267800	35.1393	LITCHI014231	Genebody	At4g26340	211401	211600	-31.0511	LITCHI014225	Genebody	GSDA	211401	211600	-43.7369	LITCHI014225	Genebody	GSDA	11001	11200	-44.9092	LITCHI014204	Genebody	GFS12	10801	11000	-57.4423	LITCHI014204	Genebody	GFS12	10801	11000
1966301	1966500	-18.6797	LITCHI014456	Genebody	PME21	5609701	5609900	-17.7206	LITCHI014820	Genebody	--	3217401	3217600	-21.465	LITCHI014628	Genebody	DMP2	267801	268000	-28.0861	LITCHI014231	Genebody	At4g26340	212901	213100	33.0017	LITCHI014226	Genebody	RAP	212901	213100	31.6456	LITCHI014226	Genebody	RAP	11101	11300	-34.375	LITCHI014204	Genebody	GFS12	10901	11100	-50.8078	LITCHI014204	Genebody	GFS12	10901	11100
3259301	3259500	-15.8725	LITCHI014631	Genebody	PPD	6771201	6771400	16.1728	LITCHI014930	Genebody	At5g43745	4990001	4990200	15.5226	LITCHI014761	Genebody	STP8	268201	268400	43.8445	LITCHI014231	Genebody	At4g26340	213001	213200	26.1009	LITCHI014226	Genebody	RAP	213301	213500	-33.9936	LITCHI014226	Genebody	RAP	119901	120100	-28.4581	LITCHI014214	Genebody	PIGO	11001	11200	-45.323	LITCHI014204	Genebody	GFS12	11001	11200
4594801	4595000	-17.2341	LITCHI014712	Genebody	--	6975701	6975900	-19.2985	LITCHI014946	Genebody	--	5621501	5621700	-15.5329	LITCHI014820	Genebody	--	272601	272800	64.7541	LITCHI014232	Genebody	ABCB11	213301	213500	-25.6241	LITCHI014226	Genebody	RAP	213401	213600	-39.0015	LITCHI014226	Genebody	RAP	329201	329400	32.7872	LITCHI014243	Genebody	RPL3B	11101	11300	-30.8045	LITCHI014204	Genebody	GFS12	119901	120100
4760101	4760300	-21.9355	LITCHI014739	Genebody	ADG2	7035601	7035800	-15.2828	LITCHI014951	Genebody	UGT75C1	5713101	5713300	-18.2973	LITCHI014830	Genebody	yjcK	272601	272800	64.7541	LITCHI014233	Genebody	ABCB4	213401	213600	-36.4555	LITCHI014226	Genebody	RAP	215301	215500	-29.1723	LITCHI014226	Genebody	RAP	330501	330700	35.5649	LITCHI014243	Genebody	RPL3B	119901	120100	-31.1665	LITCHI014214	Genebody	PIGO	146201	146400
5713101	5713300	-17.6636	LITCHI014830	Genebody	yjcK	7161301	7161500	-16.3089	LITCHI014961	Genebody	SBP2	5720501	5720700	16.1252	LITCHI014832	Genebody	--	290401	290600	35.8744	LITCHI014234	Genebody	--	215301	215500	-28.2245	LITCHI014226	Genebody	RAP	267001	267200	-26.8813	LITCHI014231	Genebody	At4g26340	330601	330800	35.959	LITCHI014243	Genebody	RPL3B	120001	120200	-27.0941	LITCHI014214	Genebody	PIGO	146301	146500
6557701	6557900	-19.0373	LITCHI014912	Genebody	GME-1	7602401	7602600	-19.7278	LITCHI015007	Genebody	CYP714C2	6241301	6241500	-15.0456	LITCHI014891	Genebody	APS1	293001	293200	32.8497	LITCHI014235	Genebody	GCR1	267101	267300	-49.3707	LITCHI014231	Genebody	At4g26340	267101	267300	-52.2599	LITCHI014231	Genebody	At4g26340	411201	411400	44.4352	LITCHI014255	Genebody	SPL1	146201	146400	-34.0254	LITCHI014215	Genebody	NPF4.6	321901	322100
6557801	6558000	-15.9428	LITCHI014912	Genebody	GME-1	7670601	7670800	18.1707	LITCHI015011	Genebody	BGLU12	6557701	6557900	-23.9384	LITCHI014912	Genebody	GME-1	293101	293300	29.4171	LITCHI014235	Genebody	GCR1	267201	267400	-79.897	LITCHI014231	Genebody	At4g26340	267201	267400	-71.0606	LITCHI014231	Genebody	At4g26340	411301	411500	66.5395	LITCHI014255	Genebody	SPL1	411201	411400	41.773	LITCHI014255	Genebody	SPL1	321901	322100
7161301	7161500	-15.2919	LITCHI014961	Genebody	SBP2	7670701	7670900	18.7868	LITCHI015011	Genebody	BGLU12	6557801	6558000	-17.5258	LITCHI014912	Genebody	GME-1	301801	302000	27.044	LITCHI014237	Genebody	truA1	267601	267800	30.5869	LITCHI014231	Genebody	At4g26340	267601	267800	27.8571	LITCHI014231	Genebody	At4g26340	411401	411600	68.1502	LITCHI014255	Genebody	SPL1	411301	411500	70.6029	LITCHI014255	Genebody	SPL1	411201	411400
7345701	7345900	18.6334	LITCHI014983	Genebody	RALFL24	8065601	8065800	-16.8163	LITCHI015048	Genebody	ERF062	8586701	8586900	-20.3323	LITCHI015089	Genebody	CSLD1	301801	302000	27.044	LITCHI014238	Genebody	--	267801	268000	-26.0532	LITCHI014231	Genebody	At4g26340	268201	268400	51.4138	LITCHI014231	Genebody	At4g26340	411501	411700	71.2339	LITCHI014255	Genebody	SPL1	411401	411600	71.0825	LITCHI014255	Genebody	SPL1	411301	411500
7345701	7345900	18.6334	LITCHI014984	Genebody	--	8586701	8586900	-15.455	LITCHI015089	Genebody	CSLD1	8586801	8587000	-18.7189	LITCHI015089	Genebody	CSLD1	304601	304800	-31.685	LITCHI014238	Genebody	--	268201	268400	48.7452	LITCHI014231	Genebody	At4g26340	272601	272800	42.5064	LITCHI014232	Genebody	ABCB11	411601	411800	78.3808	LITCHI014255	Genebody	SPL1	411501	411700	67.5014	LITCHI014255	Genebody	SPL1	411401	411600
8065601	8065800	-19.8439	LITCHI015048	Genebody	ERF062	8807601	8807800	-36.4285	LITCHI015110	Genebody	CHS1	8807601	8807800	-36.0809	LITCHI015110	Genebody	CHS1	304701	304900	-32.7242	LITCHI014238	Genebody	--	272601	272800	49.9164	LITCHI014232	Genebody	ABCB11	272601	272800	42.5064	LITCHI014233	Genebody	ABCB4	411801	412000	50.1164	LITCHI014255	Genebody	SPL1	411601	411800	69.3204	LITCHI014255	Genebody	SPL1	411501	411700
8586701	8586900	-16.0019	LITCHI015089	Genebody	CSLD1	8807701	8807900	-25.7667	LITCHI015110	Genebody	CHS1	8807701	8807900	-21.3978	LITCHI015110	Genebody	CHS1	329201	329400	29.9213	LITCHI014243	Genebody	RPL3B	272601	272800	49.9164	LITCHI014233	Genebody	ABCB4	272701	272900	55.4348	LITCHI014232	Genebody	ABCB11	412101	412300	37.841	LITCHI014255	Genebody	SPL1	411701	411900	57.7114	LITCHI014255	Genebody	SPL1	411601	411800
8807601	8807800	-32.1253	LITCHI015110	Genebody	CHS1	8823901	8824100	-18.1357	LITCHI015111	Genebody	DHAD	8823901	8824100	-15.7547	LITCHI015111	Genebody	DHAD	331701	331900	46.9643	LITCHI014243	Genebody	RPL3B	272701	272900	59.7854	LITCHI014232	Genebody	ABCB11	272701	272900	55.4348	LITCHI014233	Genebody	ABCB4	412201	412400	31.9805	LITCHI014255	Genebody	SPL1	412001	412200	53.5234	LITCHI014255	Genebody	SPL1	411701	411900
8807701	8807900	-19.711	LITCHI015110	Genebody	CHS1	8984101	8984300	16.7913	LITCHI015123	Genebody	VIT_05s0051g00580	8890101	8890300	-19.7301	LITCHI015115	Genebody	NCED6	352001	352200	48.4019	LITCHI014248	Genebody	fcf2	272701	272900	59.7854	LITCHI014233	Genebody	ABCB4	288301	288500	-29.6548	LITCHI014234	Genebody	--	412301	412500	38.6289	LITCHI014255	Genebody	SPL1	412101	412300	51.5453	LITCHI014255	Genebody	SPL1	412101	412300
8890101	8890300	-16.8448	LITCHI015115	Genebody	NCED6	9243001	9243200	-18.1285	LITCHI015148	Genebody	HSP26-A	9243001	9243200	-15.996	LITCHI015148	Genebody	HSP26-A	352001	352200	48.4019	LITCHI014249	Genebody	PDK	289601	289800	-26.6071	LITCHI014234	Genebody	--	289601	289800	-30.4297	LITCHI014234	Genebody	--	412401	412600	45.6031	LITCHI014255	Genebody	SPL1	412201	412400	43.1529	LITCHI014255	Genebody	SPL1	412201	412400
9197801	9198000	-17.2532	LITCHI015146	Genebody	PRP1	9254301	9254500	-23.9629	LITCHI015149	Genebody	HSP26-A	9245701	9245900	-16.8205	LITCHI015148	Genebody	HSP26-A	352101	352300	44.3163	LITCHI014248	Genebody	fcf2	290401	290600	32.8062	LITCHI014234	Genebody	--	290301	290500	25.9596	LITCHI014234	Genebody	--	412501	412700	32.9779	LITCHI014255	Genebody	SPL1	412301	412500	40.7338	LITCHI014255	Genebody	SPL1	412801	413000
9254301	9254500	-22.6334	LITCHI015149	Genebody	HSP26-A	9254401	9254600	-26.1999	LITCHI015149	Genebody	HSP26-A	9254301	9254500	-17.1214	LITCHI015149	Genebody	HSP26-A	352101	352300	44.3163	LITCHI014249	Genebody	PDK	293001	293200	28.9474	LITCHI014235	Genebody	GCR1	290401	290600	46.8146	LITCHI014234	Genebody	--	439501	439700	-47.6789	LITCHI014259	Genebody	PDR3	412401	412600	29.4969	LITCHI014255	Genebody	SPL1	439501	439700
9254401	9254600	-26.0443	LITCHI015149	Genebody	HSP26-A	9278101	9278300	-16.0945	LITCHI015152	Genebody	--	9254401	9254600	-21.7788	LITCHI015149	Genebody	HSP26-A	353501	353700	60.6434	LITCHI014249	Genebody	PDK	293101	293300	33.1107	LITCHI014235	Genebody	GCR1	293101	293300	26.8831	LITCHI014235	Genebody	GCR1	488601	488800	-42.3549	LITCHI014263	Genebody	PDR3	439501	439700	-40.7918	LITCHI014259	Genebody	PDR3	488601	488800
10642301	10642500	-15.2381	LITCHI015269	Genebody	PHO1	9292201	9292400	-15.6198	LITCHI015153	Genebody	HSP26-A	9278201	9278400	-18.5187	LITCHI015152	Genebody	--	353601	353800	47.562	LITCHI014249	Genebody	PDK	293201	293400	32.2078	LITCHI014235	Genebody	GCR1	297401	297600	-30.8326	LITCHI014236	Genebody	TGD4	496201	496400	-27.1439	LITCHI014263	Genebody	PDR3	488601	488800	-41.1616	LITCHI014263	Genebody	PDR3	496301	496500
11200301	11200500	-18.6036	LITCHI015300	Genebody	--	10653001	10653200	16.6604	LITCHI015269	Genebody	PHO1	9353601	9353800	-17.9921	LITCHI015159	Genebody	NPF5.4	410601	410800	51.0011	LITCHI014255	Genebody	SPL1	299101	299300	26.9504	LITCHI014236	Genebody	TGD4	297401	297600	-30.8326	LITCHI014237	Genebody	truA1	496301	496500	-33.7398	LITCHI014263	Genebody	PDR3	496301	496500	-34.709	LITCHI014263	Genebody	PDR3	496401	496600
11906001	11906200	-23.6408	LITCHI015355	Genebody	At1g06620	10653001	10653200	16.6604	LITCHI015270	Genebody	FAO1	10706001	10706200	-17.5971	LITCHI015274	Genebody	KIN10A	439601	439800	-46.147	LITCHI014259	Genebody	PDR3	299101	299300	26.9504	LITCHI014237	Genebody	truA1	297501	297700	-34.1088	LITCHI014236	Genebody	TGD4	496401	496600	-44.0938	LITCHI014263	Genebody	PDR3	496401	496600	-39.1755	LITCHI014263	Genebody	PDR3	496601	496800
11993501	11993700	-16.3675	LITCHI015361	Genebody	At1g06620	12513501	12513700	-25.6814	LITCHI015394	Genebody	UAH	11905801	11906000	-17.5106	LITCHI015355	Genebody	At1g06620	439701	439900	-46.147	LITCHI014259	Genebody	PDR3	301801	302000	30.5216	LITCHI014237	Genebody	truA1	297501	297700	-34.1088	LITCHI014237	Genebody	truA1	496701	496900	-64.4997	LITCHI014263	Genebody	PDR3	496601	496800	-40.6512	LITCHI014263	Genebody	PDR3	496701	496900
12509601	12509800	-17.8977	LITCHI015394	Genebody	UAH	12739901	12740100	19.6556	LITCHI015416	Genebody	--	13532801	13533000	-17.6205	LITCHI015476	Genebody	mrpl51	444501	444700	-32.5806	LITCHI014259	Genebody	PDR3	301801	302000	30.5216	LITCHI014238	Genebody	--	304701	304900	-25.0111	LITCHI014238	Genebody	--	496801	497000	-56.5789	LITCHI014263	Genebody	PDR3	496701	496900	-45.4248	LITCHI014263	Genebody	PDR3	496801	497000
12739401	12739600	-15.3365	LITCHI015416	Genebody	--	13023101	13023300	-23.5207	LITCHI015436	Genebody	UGT83A1	14945001	14945200	-17.5562	LITCHI015571	Genebody	At2g43860	445601	445800	29.5611	LITCHI014259	Genebody	PDR3	304401	304600	-42.2716	LITCHI014238	Genebody	--	327801	328000	25.6813	LITCHI014242	Genebody	CRSH	496901	497100	-62.4777	LITCHI014263	Genebody	PDR3	496801	497000	-40.2655	LITCHI014263	Genebody	PDR3	496901	497100
12964001	12964200	-15.6195	LITCHI015432	Genebody	UGT73C3	15442201	15442400	-19.9687	LITCHI015602	Genebody	DBR	15448501	15448700	-15.015	LITCHI015602	Genebody	DBR	445701	445900	29.5611	LITCHI014259	Genebody	PDR3	304701	304900	-28.8489	LITCHI014238	Genebody	--	331701	331900	49.497	LITCHI014243	Genebody	RPL3B	497001	497200	-60.0697	LITCHI014263	Genebody	PDR3	496901	497100	-37.3421	LITCHI014263	Genebody	PDR3	497001	497200
13532901	13533100	-18.3637	LITCHI015476	Genebody	mrpl51	16791501	16791700	-29.7903	LITCHI015682	Genebody	FH1	15448601	15448800	-22.9551	LITCHI015602	Genebody	DBR	447101	447300	-35.1621	LITCHI014259	Genebody	PDR3	327801	328000	28.9382	LITCHI014242	Genebody	CRSH	331801	332000	25.5061	LITCHI014243	Genebody	RPL3B	497101	497300	-48.2558	LITCHI014263	Genebody	PDR3	497001	497200	-37.5205	LITCHI014263	Genebody	PDR3	497101	497300
13760901	13761100	-15.7489	LITCHI015498	Genebody	Cht4	16791601	16791800	-26.1947	LITCHI015682	Genebody	FH1	15868901	15869100	-16.3574	LITCHI015626	Genebody	DBR	503601	503800	-38.4279	LITCHI014263	Genebody	PDR3	330901	331100	30.5521	LITCHI014243	Genebody	RPL3B	352001	352200	38.7072	LITCHI014248	Genebody	fcf2	558501	558700	53.0432	LITCHI014268	Genebody	PDR3	497101	497300	-32.0507	LITCHI014263	Genebody	PDR3	558301	558500
15126301	15126500	-15.9477	LITCHI015582	Genebody	At1g27190	16826701	16826900	-17.0275	LITCHI015683	Genebody	TIF3H1	16791501	16791700	-19.8447	LITCHI015682	Genebody	FH1	503701	503900	-33.3444	LITCHI014263	Genebody	PDR3	335301	335500	-44.0471	LITCHI014244	Genebody	--	352001	352200	38.7072	LITCHI014249	Genebody	PDK	558601	558800	56.8856	LITCHI014268	Genebody	PDR3	558501	558700	49.2479	LITCHI014268	Genebody	PDR3	558401	558600
15438601	15438800	-15.7462	LITCHI015601	Genebody	DBR	18451401	18451600	-21.7404	LITCHI015790	Genebody	Dml	16791601	16791800	-17.1199	LITCHI015682	Genebody	FH1	573801	574000	-25.5154	LITCHI014268	Genebody	PDR3	335301	335500	-44.0471	LITCHI014245	Genebody	PME28	352101	352300	33.7085	LITCHI014248	Genebody	fcf2	563701	563900	-37.5817	LITCHI014268	Genebody	PDR3	558601	558800	51.338	LITCHI014268	Genebody	PDR3	558501	558700
15500101	15500300	-15.0132	LITCHI015606	Genebody	At2g31810	19429401	19429600	-20.5973	LITCHI015834	Genebody	--	19474601	19474800	17.3996	LITCHI015837	Genebody	--	590601	590800	-40.3219	LITCHI014274	Genebody	ATG8H	335401	335600	-35.9541	LITCHI014244	Genebody	--	352101	352300	33.7085	LITCHI014249	Genebody	PDK	563701	563900	-37.5817	LITCHI014270	Genebody	--	564401	564600	-36.6598	LITCHI014268	Genebody	PDR3	558601	558800
16791501	16791700	-36.5377	LITCHI015682	Genebody	FH1	19474601	19474800	17.1724	LITCHI015837	Genebody	--	19474601	19474800	17.3996	LITCHI015838	Genebody	--	590601	590800	-40.3219	LITCHI014275	Genebody	TRAF1B	335401	335600	-35.9541	LITCHI014245	Genebody	PME28	353501	353700	51.2438	LITCHI014249	Genebody	PDK	563801	564000	-35.2723	LITCHI014268	Genebody	PDR3	564401	564600	-36.6598	LITCHI014270	Genebody	--	563701	563900
17749701	17749900	-15.1651	LITCHI015746	Genebody	Z-ISO	19474601	19474800	17.1724	LITCHI015838	Genebody	--	19474701	19474900	17.4762	LITCHI015837	Genebody	--	590701	590900	-69.4238	LITCHI014274	Genebody	ATG8H	346301	346500	46.5229	LITCHI014247	Genebody	--	353601	353800	39.8145	LITCHI014249	Genebody	PDK	563801	564000	-35.2723	LITCHI014270	Genebody	--	565101	565300	-27.2826	LITCHI014268	Genebody	PDR3	563701	563900
20174101	20174300	-20.0898	LITCHI015864	Genebody	--	19474701	19474900	18.3199	LITCHI015837	Genebody	--	19474701	19474900	17.4762	LITCHI015838	Genebody	--	590701	590900	-69.4238	LITCHI014275	Genebody	TRAF1B	346401	346600	47.1492	LITCHI014247	Genebody	--	393601	393800	-26.9867	LITCHI014253	Genebody	At5g18500	564601	564800	-46.2963	LITCHI014268	Genebody	PDR3	565101	565300	-27.2826	LITCHI014270	Genebody	--	564401	564600
22376301	22376500	-15.6841	LITCHI015941	Genebody	--	19474701	19474900	18.3199	LITCHI015838	Genebody	--	20174101	20174300	-24.2058	LITCHI015864	Genebody	--	590801	591000	-33.1688	LITCHI014274	Genebody	ATG8H	348901	349100	30.9063	LITCHI014247	Genebody	--	395801	396000	-33.522	LITCHI014253	Genebody	At5g18500	564601	564800	-46.2963	LITCHI014270	Genebody	--	570501	570700	48.7843	LITCHI014268	Genebody	PDR3	564401	564600
24744501	24744700	-16.2888	LITCHI015966	Genebody	ATL56	20174101	20174300	-15.1715	LITCHI015864	Genebody	--	20174201	20174400	-18.0169	LITCHI015864	Genebody	--	590801	591000	-33.1688	LITCHI014275	Genebody	TRAF1B	351401	351600	-58.5727	LITCHI014248	Genebody	fcf2	410601	410800	49.1595	LITCHI014255	Genebody	SPL1	565101	565300	-40.8889	LITCHI014268	Genebody	PDR3	570501	570700	48.7843	LITCHI014270	Genebody	--	564501	564700
24744601	24744800	-15.5258	LITCHI015966	Genebody	ATL56	20735501	20735700	-16.8784	LITCHI015884	Genebody	C12orf49	27397801	27398000	19.2928	LITCHI016017	Genebody	HHP2	592801	593000	-35.8333	LITCHI014275	Genebody	TRAF1B	351401	351600	-58.5727	LITCHI014249	Genebody	PDK	416001	416200	-37.5352	LITCHI014255	Genebody	SPL1	565101	565300	-40.8889	LITCHI014270	Genebody	--	571501	571700	-25.3526	LITCHI014268	Genebody	PDR3	564501	564700
33239401	33239600	-15.3473	LITCHI016297	Genebody	STP7	20735601	20735800	-15.8343	LITCHI015884	Genebody	C12orf49	27561001	27561200	-18.854	LITCHI016023	Genebody	Cbei_0202	599001	599200	56.5387	LITCHI014275	Genebody	TRAF1B	352001	352200	41.0803	LITCHI014248	Genebody	fcf2	439601	439800	-54.1873	LITCHI014259	Genebody	PDR3	571501	571700	-32.193	LITCHI014268	Genebody	PDR3	571501	571700	-25.3526	LITCHI014270	Genebody	--	564601	564800
33240001	33240200	-15.5424	LITCHI016297	Genebody	STP7	22319301	22319500	-16.6145	LITCHI015940	Genebody	GLX2-4	27676201	27676400	-15.3708	LITCHI016028	Genebody	--	620101	620300	-39.596	LITCHI014276	Genebody	GFS12	352001	352200	41.0803	LITCHI014249	Genebody	PDK	439701	439900	-54.1873	LITCHI014259	Genebody	PDR3	571501	571700	-32.193	LITCHI014270	Genebody	--	647001	647200	-31.5179	LITCHI014279	Genebody	KIN12C	564601	564800
33240101	33240300	-24.5343	LITCHI016297	Genebody	STP7	24605301	24605500	-16.6991	LITCHI015960	Genebody	--	28084801	28085000	20.4422	LITCHI016054	Genebody	NEPS1	620101	620300	-39.596	LITCHI014277	Genebody	SRP19	352101	352300	36.161	LITCHI014248	Genebody	fcf2	443201	443400	28.1304	LITCHI014259	Genebody	PDR3	647001	647200	-29.4428	LITCHI014279	Genebody	KIN12C	659701	659900	54.4909	LITCHI014281	Genebody	Os07g0638300	565001	565200
33240201	33240400	-20.3489	LITCHI016297	Genebody	STP7	25747001	25747200	-18.7604	LITCHI015982	Genebody	At4g30420	29099701	29099900	-16.3285	LITCHI016117	Genebody	--	623601	623800	86.4422	LITCHI014277	Genebody	SRP19	352101	352300	36.161	LITCHI014249	Genebody	PDK	444501	444700	-33.8173	LITCHI014259	Genebody	PDR3	659701	659900	48.5902	LITCHI014281	Genebody	Os07g0638300	659801	660000	44.4972	LITCHI014281	Genebody	Os07g0638300	565001	565200
34167501	34167700	-15.5077	LITCHI016358	Genebody	XTH25	27693801	27694000	-15.2018	LITCHI016029	Genebody	At2g24130	30529601	30529800	-21.6992	LITCHI016184	Genebody	--	653001	653200	49.7305	LITCHI014279	Genebody	KIN12C	353501	353700	59.9804	LITCHI014249	Genebody	PDK	445601	445800	34.6732	LITCHI014259	Genebody	PDR3	659801	660000	43.7158	LITCHI014281	Genebody	Os07g0638300	918701	918900	-38.8596	LITCHI014317	Genebody	VPS13C	571301	571500
34195401	34195600	17.3127	LITCHI016359	Genebody	XTH23	28284701	28284900	15.0933	LITCHI016069	Genebody	At2g24040	30781301	30781500	16.2615	LITCHI016203	Genebody	--	653101	653300	49.7305	LITCHI014279	Genebody	KIN12C	353601	353800	41.5588	LITCHI014249	Genebody	PDK	445701	445900	34.6732	LITCHI014259	Genebody	PDR3	840101	840300	25.5474	LITCHI014308	Genebody	--	918801	919000	-36.5391	LITCHI014317	Genebody	VPS13C	571301	571500
36004301	36004500	-17.3853	LITCHI016460	Genebody	ACA8	29431301	29431500	-20.5619	LITCHI016140	Genebody	At1g51120	33240101	33240300	-17.2801	LITCHI016297	Genebody	STP7	653301	653500	65.2065	LITCHI014279	Genebody	KIN12C	395701	395900	-45.1852	LITCHI014253	Genebody	At5g18500	447101	447300	-39.8565	LITCHI014259	Genebody	PDR3	918701	918900	-26.3122	LITCHI014317	Genebody	VPS13C	927101	927300	-68.9461	LITCHI014317	Genebody	VPS13C	571401	571600
36478301	36478500	21.6189	LITCHI016490	Genebody	PUB52	33240001	33240200	-19.3712	LITCHI016297	Genebody	STP7	33240201	33240400	-15.0528	LITCHI016297	Genebody	STP7	659701	659900	46.6267	LITCHI014281	Genebody	Os07g0638300	395801	396000	-34.4512	LITCHI014253	Genebody	At5g18500	519601	519800	-25.9703	LITCHI014265	Genebody	ABCG37	918801	919000	-27.8241	LITCHI014317	Genebody	VPS13C	927201	927400	-46.4983	LITCHI014317	Genebody	VPS13C	571401	571600
36478301	36478500	21.6189	LITCHI016491	Genebody	--	33240101	33240300	-21.0223	LITCHI016297	Genebody	STP7	34167401	34167600	-15.4105	LITCHI016358	Genebody	XTH25	659801	660000	43.4841	LITCHI014281	Genebody	Os07g0638300	410601	410800	36.6945	LITCHI014255	Genebody	SPL1	558301	558500	45.1666	LITCHI014268	Genebody	PDR3	918901	919100	-28.1778	LITCHI014317	Genebody	VPS13C	927301	927500	-33.3094	LITCHI014317	Genebody	VPS13C	571501	571700
37251601	37251800	-20.0667	LITCHI016554	Genebody	KEA6	33240201	33240400	-15.5895	LITCHI016297	Genebody	STP7	34228301	34228500	-15.7734	LITCHI016361	Genebody	XTH23	680101	680300	-25.9259	LITCHI014285	Genebody	ARF	415501	415700	-36.2023	LITCHI014255	Genebody	SPL1	558401	558600	45.1666	LITCHI014268	Genebody	PDR3	927101	927300	-64.1428	LITCHI014317	Genebody	VPS13C	932401	932600	-28.508	LITCHI014317	Genebody	VPS13C	571501	571700
37631701	37631900	-16.4706	LITCHI016581	Genebody	HSF30	34647101	34647300	-15.6021	LITCHI016383	Genebody	CPR	34228401	34228600	-18.7174	LITCHI016361	Genebody	XTH23	714301	714500	-31.3049	LITCHI014289	Genebody	DRM3	439601	439800	-44.0431	LITCHI014259	Genebody	PDR3	590601	590800	-33.2164	LITCHI014274	Genebody	ATG8H	927201	927400	-55.3933	LITCHI014317	Genebody	VPS13C	947501	947700	-31.3116	LITCHI014317	Genebody	VPS13C	647001	647200
37652201	37652400	15.6778	LITCHI016584	Genebody	IQM4	35075301	35075500	-18.2645	LITCHI016407	Genebody	ORP4C	34266801	34267000	-15.9135	LITCHI016365	Genebody	XL3	723901	724100	53.8454	LITCHI014290	Genebody	BOR2	439701	439900	-44.0431	LITCHI014259	Genebody	PDR3	590601	590800	-33.2164	LITCHI014275	Genebody	TRAF1B	927301	927500	-29.375	LITCHI014317	Genebody	VPS13C	947601	947800	-37.0408	LITCHI014317	Genebody	VPS13C	659701	659900
38201501	38201700	-19.6466	LITCHI016620	Genebody	PER25	36339301	36339500	15.7661	LITCHI016478	Genebody	At1g56140	34266901	34267100	-15.2858	LITCHI016365	Genebody	XL3	724001	724200	41.8155	LITCHI014290	Genebody	BOR2	441101	441300	27.4343	LITCHI014259	Genebody	PDR3	590701	590900	-61.6312	LITCHI014274	Genebody	ATG8H	947601	947800	-30.9207	LITCHI014317	Genebody	VPS13C	956201	956400	-41.4191	LITCHI014317	Genebody	VPS13C	659801	660000
39777401	39777600	-15.3286	LITCHI016750	Genebody	YUC2	37177501	37177700	-23.7243	LITCHI016546	Genebody	--	34306301	34306500	-22.0382	LITCHI016367	Genebody	4CL2	840101	840300	58.2609	LITCHI014308	Genebody	--	443201	443400	28.7864	LITCHI014259	Genebody	PDR3	590701	590900	-61.6312	LITCHI014275	Genebody	TRAF1B	956201	956400	-53.4347	LITCHI014317	Genebody	VPS13C	956301	956500	-44.4753	LITCHI014317	Genebody	VPS13C	927101	927300
40005401	40005600	-15.835	LITCHI016772	Genebody	--	37652101	37652300	29.2645	LITCHI016584	Genebody	IQM4	34311501	34311700	-15.0463	LITCHI016367	Genebody	4CL2	870201	870400	-30.7062	LITCHI014313	Genebody	CFDP1	444501	444700	-38.7522	LITCHI014259	Genebody	PDR3	590801	591000	-28.6039	LITCHI014274	Genebody	ATG8H	956301	956500	-58.1818	LITCHI014317	Genebody	VPS13C	956401	956600	-33.0502	LITCHI014317	Genebody	VPS13C	927201	927400
41883801	41884000	-16.7789	LITCHI016947	Genebody	--	37652201	37652400	25.2897	LITCHI016584	Genebody	IQM4	35882901	35883100	-15.6585	LITCHI016455	Genebody	ACA8	870201	870400	-30.7062	LITCHI014314	Genebody	LPD1	445201	445400	-28.1896	LITCHI014259	Genebody	PDR3	590801	591000	-28.6039	LITCHI014275	Genebody	TRAF1B	956501	956700	-42.9544	LITCHI014317	Genebody	VPS13C	1037901	1038100	-25.6434	LITCHI014328	Genebody	--	927301	927500
42174701	42174900	-20.3817	LITCHI016980	Genebody	IAA29	38201501	38201700	-16.9822	LITCHI016620	Genebody	PER25	35883001	35883200	-16.8258	LITCHI016455	Genebody	ACA8	887301	887500	25.4044	LITCHI014316	Genebody	GALT3	445301	445500	-25.4	LITCHI014259	Genebody	PDR3	592801	593000	-35.3383	LITCHI014275	Genebody	TRAF1B	1457401	1457600	-38.8794	LITCHI014392	Genebody	smek1	1426401	1426600	-35.5472	LITCHI014385	Genebody	--	947601	947800
42735901	42736100	-16.0511	LITCHI017058	Genebody	nahG	39129201	39129400	16.1348	LITCHI016697	Genebody	PGR	37251601	37251800	-16.1248	LITCHI016554	Genebody	KEA6	894201	894400	40.9874	LITCHI014317	Genebody	VPS13C	447101	447300	-40.6731	LITCHI014259	Genebody	PDR3	599001	599200	47.3005	LITCHI014275	Genebody	TRAF1B	1458401	1458600	-26.8232	LITCHI014392	Genebody	smek1	1457401	1457600	-37.8926	LITCHI014392	Genebody	smek1	956401	956600
42736001	42736200	-15.878	LITCHI017058	Genebody	nahG	39559201	39559400	-19.2525	LITCHI016734	Genebody	ALDH2C4	37652101	37652300	26.0751	LITCHI016584	Genebody	IQM4	908901	909100	-27.2222	LITCHI014317	Genebody	VPS13C	496401	496600	-31.0203	LITCHI014263	Genebody	PDR3	614901	615100	25.4685	LITCHI014276	Genebody	GFS12	1458901	1459100	-70.068	LITCHI014392	Genebody	smek1	1457501	1457700	-57.0527	LITCHI014392	Genebody	smek1	956501	956700
43299901	43300100	-15.4845	LITCHI017114	Genebody	RD22	39559301	39559500	-17.844	LITCHI016734	Genebody	ALDH2C4	37652201	37652400	28.997	LITCHI016584	Genebody	IQM4	910801	911000	-31.8129	LITCHI014317	Genebody	VPS13C	499201	499400	-25.1335	LITCHI014263	Genebody	PDR3	615301	615500	-26.9985	LITCHI014276	Genebody	GFS12	1459201	1459400	-84.0283	LITCHI014392	Genebody	smek1	1457601	1457800	-38.2876	LITCHI014392	Genebody	smek1	1458401	1458600
44081701	44081900	16.4903	LITCHI017202	Genebody	--	39559401	39559600	-20.076	LITCHI016734	Genebody	ALDH2C4	37867801	37868000	15.8706	LITCHI016598	Genebody	--	927301	927500	-46.7588	LITCHI014317	Genebody	VPS13C	503601	503800	-41.5051	LITCHI014263	Genebody	PDR3	620101	620300	-37.9634	LITCHI014276	Genebody	GFS12	1459301	1459500	-83.8895	LITCHI014392	Genebody	smek1	1458901	1459100	-77.4891	LITCHI014392	Genebody	smek1	1458501	1458700
44091801	44092000	16.2448	LITCHI017202	Genebody	--	39643801	39644000	15.2347	LITCHI016744	Genebody	--	38986401	38986600	19.7569	LITCHI016689	Genebody	EFM	927401	927600	-42.9558	LITCHI014317	Genebody	VPS13C	503701	503900	-39.0692	LITCHI014263	Genebody	PDR3	620101	620300	-37.9634	LITCHI014277	Genebody	SRP19	1459501	1459700	-79.0463	LITCHI014392	Genebody	smek1	1459201	1459400	-81.8959	LITCHI014392	Genebody	smek1	1458901	1459100
44459701	44459900	-23.8263	LITCHI017245	Genebody	--	40005401	40005600	-23.647	LITCHI016772	Genebody	--	39375701	39375900	-15.1797	LITCHI016714	Genebody	--	937501	937700	-42.2974	LITCHI014317	Genebody	VPS13C	574301	574500	49.7312	LITCHI014268	Genebody	PDR3	623501	623700	26.3866	LITCHI014277	Genebody	SRP19	1459601	1459800	-63.211	LITCHI014392	Genebody	smek1	1459301	1459500	-81.9727	LITCHI014392	Genebody	smek1	1459201	1459400
44821701	44821900	-26.6384	LITCHI017296	Genebody	PAP26	40005501	40005700	-30.956	LITCHI016772	Genebody	--	39375801	39376000	-15.8691	LITCHI016714	Genebody	--	940201	940400	-31.0688	LITCHI014317	Genebody	VPS13C	574401	574600	42.4561	LITCHI014268	Genebody	PDR3	644401	644600	37.037	LITCHI014279	Genebody	KIN12C	1459701	1459900	-41.7326	LITCHI014392	Genebody	smek1	1459501	1459700	-68.6823	LITCHI014392	Genebody	smek1	1459301	1459500
44821801	44822000	-25.2361	LITCHI017296	Genebody	PAP26	40493501	40493700	-15.1652	LITCHI016819	Genebody	REIL1	39559501	39559700	18.6169	LITCHI016734	Genebody	ALDH2C4	940501	940700	-25.3516	LITCHI014317	Genebody	VPS13C	590601	590800	-38.0401	LITCHI014274	Genebody	ATG8H	645001	645200	37.1543	LITCHI014279	Genebody	KIN12C	1617201	1617400	-65.9658	LITCHI014409	Genebody	--	1459601	1459800	-47.6983	LITCHI014392	Genebody	smek1	1459501	1459700
45028301	45028500	-22.2344	LITCHI017316	Genebody	--	40493501	40493700	-15.1652	LITCHI016820	Genebody	--	40831701	40831900	20.0105	LITCHI016853	Genebody	At5g10770	940601	940800	-26.6132	LITCHI014317	Genebody	VPS13C	590601	590800	-38.0401	LITCHI014275	Genebody	TRAF1B	645101	645300	38.8826	LITCHI014279	Genebody	KIN12C	1731001	1731200	-29.8599	LITCHI014425	Genebody	BETV1D	1617201	1617400	-44.6155	LITCHI014409	Genebody	--	1459601	1459800
46177601	46177800	-16.0104	LITCHI017449	Genebody	PMEU1	40525701	40525900	-21.5933	LITCHI016823	Genebody	MYB2	41000801	41001000	-15.0798	LITCHI016875	Genebody	--	977201	977400	30.3922	LITCHI014318	Genebody	At1g48100	590701	590900	-66.5677	LITCHI014274	Genebody	ATG8H	645301	645500	27.9651	LITCHI014279	Genebody	KIN12C	1754801	1755000	-28.6797	LITCHI014430	Genebody	--	1850501	1850700	-38.4176	LITCHI014443	Genebody	--	1459701	1459900
46386601	46386800	-16.0366	LITCHI017468	Genebody	RNF144A	41020001	41020200	-16.5143	LITCHI016877	Genebody	EIF(ISO)4G1	42229501	42229700	-18.3821	LITCHI016987	Genebody	--	977301	977500	42.3611	LITCHI014318	Genebody	At1g48100	590701	590900	-66.5677	LITCHI014275	Genebody	TRAF1B	645401	645600	27.9651	LITCHI014279	Genebody	KIN12C	1767401	1767600	27.8488	LITCHI014432	Genebody	TPR2	1850601	1850800	-50.0664	LITCHI014443	Genebody	--	1617201	1617400
46564301	46564500	-15.6521	LITCHI017488	Genebody	PMEI3	42251101	42251300	-16.8135	LITCHI016989	Genebody	APX6	42453501	42453700	15.8375	LITCHI017016	Genebody	CESA1	986201	986400	-33.8095	LITCHI014319	Genebody	--	590801	591000	-38.779	LITCHI014274	Genebody	ATG8H	646301	646500	27.5207	LITCHI014279	Genebody	KIN12C	1850501	1850700	-25.8433	LITCHI014443	Genebody	--	1894901	1895100	-27.462	LITCHI014449	Genebody	--	1674101	1674300
48609201	48609400	-18.9873	LITCHI017707	Genebody	APS1	42684601	42684800	-17.1327	LITCHI017049	Genebody	CjBAp12	42453601	42453800	23.7489	LITCHI017016	Genebody	CESA1	1022401	1022600	43.1723	LITCHI014324	Genebody	--	590801	591000	-38.779	LITCHI014275	Genebody	TRAF1B	650301	650500	-28.3782	LITCHI014279	Genebody	KIN12C	1850601	1850800	-35.6522	LITCHI014443	Genebody	--	1906001	1906200	-29.0472	LITCHI014449	Genebody	--	1767301	1767500
48936701	48936900	-20.8442	LITCHI017746	Genebody	RDR5	42855801	42856000	15.1626	LITCHI017066	Genebody	AOP1.2	42684601	42684800	-16.5733	LITCHI017049	Genebody	CjBAp12	1022401	1022600	43.1723	LITCHI014325	Genebody	At3g48810	592801	593000	-49.3827	LITCHI014275	Genebody	TRAF1B	653001	653200	33.156	LITCHI014279	Genebody	KIN12C	1894901	1895100	-26.6608	LITCHI014449	Genebody	--	1906101	1906300	-51.3749	LITCHI014449	Genebody	--	1850501	1850700
48936801	48937000	-16.6605	LITCHI017746	Genebody	RDR5	43298201	43298400	-15.8613	LITCHI017114	Genebody	RD22	43719601	43719800	-19.6301	LITCHI017162	Genebody	NPF1.2	1022501	1022700	45.9677	LITCHI014324	Genebody	--	592901	593100	-31.0415	LITCHI014275	Genebody	TRAF1B	653101	653300	33.156	LITCHI014279	Genebody	KIN12C	1906101	1906300	-44.6689	LITCHI014449	Genebody	--	1906201	1906400	-44.4033	LITCHI014449	Genebody	--	1850601	1850800
400201	400400	-22.3419	LITCHI012077	Genebody	HIPP45	44459701	44459900	-26.9541	LITCHI017245	Genebody	--	43719701	43719900	-22.0906	LITCHI017162	Genebody	NPF1.2	1022501	1022700	45.9677	LITCHI014325	Genebody	At3g48810	599001	599200	51.7892	LITCHI014275	Genebody	TRAF1B	653301	653500	72.6089	LITCHI014279	Genebody	KIN12C	1906201	1906400	-46.3861	LITCHI014449	Genebody	--	1906301	1906500	-42.9017	LITCHI014449	Genebody	--	1850701	1850900
400301	400500	-27.2664	LITCHI012077	Genebody	HIPP45	44459801	44460000	-15.9354	LITCHI017245	Genebody	--	43849401	43849600	-17.3587	LITCHI017178	Genebody	At5g03795	1026801	1027000	30.7971	LITCHI014326	Genebody	--	620101	620300	-31.8583	LITCHI014276	Genebody	GFS12	659701	659900	54.6016	LITCHI014281	Genebody	Os07g0638300	1906301	1906500	-47.7041	LITCHI014449	Genebody	--	1906401	1906600	-61.6512	LITCHI014449	Genebody	--	1905901	1906100
484701	484900	-19.5015	LITCHI012086	Genebody	OMT	44579401	44579600	15.2465	LITCHI017259	Genebody	RLP13	44056601	44056800	20.4527	LITCHI017199	Genebody	--	1026801	1027000	30.7971	LITCHI014327	Genebody	RWA2	620101	620300	-31.8583	LITCHI014277	Genebody	SRP19	659801	660000	53.1196	LITCHI014281	Genebody	Os07g0638300	1906401	1906600	-61.0405	LITCHI014449	Genebody	--	1909801	1910000	-46.1232	LITCHI014449	Genebody	--	1906001	1906200
561701	561900	19.3858	LITCHI012094	Genebody	DMR6	44808901	44809100	-18.3329	LITCHI017295	Genebody	TAF13	44056701	44056900	17.9364	LITCHI017199	Genebody	--	1026901	1027100	30.2555	LITCHI014326	Genebody	--	623501	623700	49.8921	LITCHI014277	Genebody	SRP19	680301	680500	-31.1828	LITCHI014285	Genebody	ARF	1909801	1910000	-37.6289	LITCHI014449	Genebody	--	1909901	1910100	-42.9757	LITCHI014449	Genebody	--	1906101	1906300
6254501	6254700	17.92	LITCHI012373	Genebody	CER1	44809001	44809200	-19.2579	LITCHI017295	Genebody	TAF13	44235101	44235300	-15.6661	LITCHI017221	Genebody	AAP2	1026901	1027100	30.2555	LITCHI014327	Genebody	RWA2	623601	623800	89.1357	LITCHI014277	Genebody	SRP19	685201	685400	25	LITCHI014286	Genebody	SLC25A44	1909901	1910100	-39.4064	LITCHI014449	Genebody	--	1910001	1910200	-42.7711	LITCHI014449	Genebody	--	1906201	1906400
7162901	7163100	-26.9905	LITCHI012405	Genebody	--	44821701	44821900	-26.9623	LITCHI017296	Genebody	PAP26	44310801	44311000	15.0432	LITCHI017236	Genebody	CABIN1	1042001	1042200	84.632	LITCHI014329	Genebody	--	640801	641000	-28.2091	LITCHI014278	Genebody	CAMTA2	685601	685800	27.7049	LITCHI014286	Genebody	SLC25A44	1910001	1910200	-39.168	LITCHI014449	Genebody	--	1910101	1910300	-41.411	LITCHI014449	Genebody	--	1906301	1906500
7184301	7184500	-21.6314	LITCHI012407	Genebody	LAX1	44821801	44822000	-25.685	LITCHI017296	Genebody	PAP26	44459701	44459900	-19.2662	LITCHI017245	Genebody	--	1042101	1042300	87.3795	LITCHI014329	Genebody	--	644401	644600	31.6798	LITCHI014279	Genebody	KIN12C	705701	705900	26.2908	LITCHI014289	Genebody	DRM3	1910101	1910300	-41.5011	LITCHI014449	Genebody	--	1910201	1910400	-39.4102	LITCHI014449	Genebody	--	1906401	1906600
7184401	7184600	-27.3198	LITCHI012407	Genebody	LAX1	44916701	44916900	-15.9343	LITCHI017305	Genebody	At5g20260	44821701	44821900	-20.9039	LITCHI017296	Genebody	PAP26	1045301	1045500	29.7285	LITCHI014330	Genebody	PAPS3	644901	645100	39.3638	LITCHI014279	Genebody	KIN12C	705801	706000	31.5378	LITCHI014289	Genebody	DRM3	1910201	1910400	-41.3993	LITCHI014449	Genebody	--	2001501	2001700	-48.1469	LITCHI014460	Genebody	ephA	1909801	1910000
7599801	7600000	-18.4795	LITCHI012421	Genebody	SS1	44916801	44917000	-17.5681	LITCHI017305	Genebody	At5g20260	44906801	44907000	-23.9346	LITCHI017304	Genebody	XGD1	1078901	1079100	30.6818	LITCHI014336	Genebody	FCA	645001	645200	33.7657	LITCHI014279	Genebody	KIN12C	714001	714200	45.8161	LITCHI014289	Genebody	DRM3	2001501	2001700	-35.6073	LITCHI014460	Genebody	ephA	2001501	2001700	-48.1469	LITCHI014461	Genebody	FAHD1	1909901	1910100
7599901	7600100	-15.2525	LITCHI012421	Genebody	SS1	45028301	45028500	-19.943	LITCHI017316	Genebody	--	44916701	44916900	-15.0357	LITCHI017305	Genebody	At5g20260	1113601	1113800	-38.6811	LITCHI014339	Genebody	At5g49510	645101	645300	37.2822	LITCHI014279	Genebody	KIN12C	714101	714300	80.8889	LITCHI014289	Genebody	DRM3	2001501	2001700	-35.6073	LITCHI014461	Genebody	FAHD1	2182901	2183100	-31.234	LITCHI014485	Genebody	RFI2	1910001	1910200
8970001	8970200	-19.302	LITCHI012468	Genebody	--	45212201	45212400	-19.197	LITCHI017338	Genebody	At4g33100	44916801	44917000	-18.4315	LITCHI017305	Genebody	At5g20260	1179001	1179200	28.49	LITCHI014346	Genebody	--	645301	645500	35.9038	LITCHI014279	Genebody	KIN12C	715201	715400	34.8309	LITCHI014289	Genebody	DRM3	2132601	2132800	-49.6244	LITCHI014478	Genebody	UXS2	2183001	2183200	-40.6476	LITCHI014485	Genebody	RFI2	1910101	1910300
9482401	9482600	-18.1384	LITCHI012477	Genebody	RPM1	45351901	45352100	16.1523	LITCHI017356	Genebody	--	45028301	45028500	-21.3936	LITCHI017316	Genebody	--	1213001	1213200	-52.3352	LITCHI014350	Genebody	UBC23	645401	645600	35.9038	LITCHI014279	Genebody	KIN12C	720601	720800	-25.5295	LITCHI014290	Genebody	BOR2	2182901	2183100	-25.814	LITCHI014485	Genebody	RFI2	2205701	2205900	34.4321	LITCHI014487	Genebody	--	1910201	1910400
10584801	10585000	-21.9908	LITCHI012508	Genebody	--	45391801	45392000	-15.9965	LITCHI017360	Genebody	--	45351901	45352100	18.2108	LITCHI017356	Genebody	--	1213101	1213300	-76.0913	LITCHI014350	Genebody	UBC23	646301	646500	26.1712	LITCHI014279	Genebody	KIN12C	721501	721700	-45.8632	LITCHI014290	Genebody	BOR2	2183001	2183200	-41.0103	LITCHI014485	Genebody	RFI2	2205801	2206000	30.3773	LITCHI014487	Genebody	--	2001501	2001700
10584901	10585100	-17.656	LITCHI012508	Genebody	--	45391901	45392100	-17.3478	LITCHI017360	Genebody	--	45391801	45392000	-20.8367	LITCHI017360	Genebody	--	1221001	1221200	26.6656	LITCHI014352	Genebody	ECHIA	653001	653200	39.0578	LITCHI014279	Genebody	KIN12C	723901	724100	36.2503	LITCHI014290	Genebody	BOR2	2183101	2183300	-51.3093	LITCHI014485	Genebody	RFI2	2589301	2589500	-33.8401	LITCHI014549	Genebody	ALY3	2001501	2001700
11031901	11032100	-18.5673	LITCHI012526	Genebody	REV7	45805201	45805400	-20.9305	LITCHI017406	Genebody	--	48936701	48936900	-21.9265	LITCHI017746	Genebody	RDR5	1296401	1296600	26.0927	LITCHI014364	Genebody	ACLB-1	653101	653300	39.0578	LITCHI014279	Genebody	KIN12C	724001	724200	32.4584	LITCHI014290	Genebody	BOR2	2205701	2205900	36.2428	LITCHI014487	Genebody	--	2589401	2589600	-64.355	LITCHI014549	Genebody	ALY3	2182901	2183100
12111301	12111500	-15.2503	LITCHI012556	Genebody	--	46177601	46177800	-20.6474	LITCHI017449	Genebody	PMEU1	48936801	48937000	-17.2601	LITCHI017746	Genebody	RDR5	1297201	1297400	25.5906	LITCHI014364	Genebody	ACLB-1	653301	653500	67.2902	LITCHI014279	Genebody	KIN12C	730301	730500	-34.1615	LITCHI014293	Genebody	SFR2	2205801	2206000	29.787	LITCHI014487	Genebody	--	2589501	2589700	-59.8074	LITCHI014549	Genebody	ALY3	2183001	2183200
13222201	13222400	-18.0693	LITCHI012587	Genebody	ICR4	46377301	46377500	-16.7722	LITCHI017468	Genebody	RNF144A	400201	400400	-15.4191	LITCHI012077	Genebody	HIPP45	1310601	1310800	-27.1711	LITCHI014365	Genebody	--	659701	659900	37.7433	LITCHI014281	Genebody	Os07g0638300	733301	733500	-27.8118	LITCHI014293	Genebody	SFR2	2589301	2589500	-31.6614	LITCHI014549	Genebody	ALY3	2589601	2589800	-55.736	LITCHI014549	Genebody	ALY3	2183101	2183300
14118201	14118400	-16.2009	LITCHI012617	Genebody	immp1l	47044701	47044900	-18.3984	LITCHI017544	Genebody	ABP19A	400301	400500	-17.1869	LITCHI012077	Genebody	HIPP45	1333701	1333900	38.3284	LITCHI014369	Genebody	FIPS5	659801	660000	38.1015	LITCHI014281	Genebody	Os07g0638300	733401	733600	-44.9565	LITCHI014293	Genebody	SFR2	2589401	2589600	-51.6497	LITCHI014549	Genebody	ALY3	2960501	2960700	50.4673	LITCHI014599	Genebody	ACP1	2205701	2205900
15974701	15974900	17.6208	LITCHI012672	Genebody	BASS1	48609201	48609400	-23.1811	LITCHI017707	Genebody	APS1	561601	561800	20.9256	LITCHI012094	Genebody	DMR6	1338601	1338800	-30.6911	LITCHI014369	Genebody	FIPS5	676001	676200	29.9028	LITCHI014283	Genebody	--	755901	756100	27.4308	LITCHI014295	Genebody	GA2OX2	2589501	2589700	-59.6899	LITCHI014549	Genebody	ALY3	2960601	2960800	51.626	LITCHI014599	Genebody	ACP1	2205801	2206000
16440801	16441000	-17.1119	LITCHI012687	Genebody	TPS1	400301	400500	-20.4238	LITCHI012077	Genebody	HIPP45	578801	579000	15.2662	LITCHI012095	Genebody	DMR6	1357101	1357300	-25.3846	LITCHI014372	Genebody	CYP21-4	681301	681500	-27.3624	LITCHI014285	Genebody	ARF	755901	756100	27.4308	LITCHI014297	Genebody	INVC	2589601	2589800	-57.9592	LITCHI014549	Genebody	ALY3	2960701	2960900	44.105	LITCHI014599	Genebody	ACP1	2589301	2589500
16440901	16441100	-15.5216	LITCHI012687	Genebody	TPS1	498601	498800	-16.3624	LITCHI012090	Genebody	--	1455501	1455700	-20.068	LITCHI012155	Genebody	SMC3	1359001	1359200	25.7546	LITCHI014372	Genebody	CYP21-4	685601	685800	26.3747	LITCHI014286	Genebody	SLC25A44	796501	796700	52.5775	LITCHI014299	Genebody	UPL6	2599401	2599600	-28.6167	LITCHI014549	Genebody	ALY3	2962001	2962200	-37.8809	LITCHI014599	Genebody	ACP1	2589401	2589600
17762601	17762800	-18.0619	LITCHI012734	Genebody	HCT4	578801	579000	16.7787	LITCHI012095	Genebody	DMR6	1512301	1512500	-15.0757	LITCHI012157	Genebody	SMC3	1366801	1367000	-49.2754	LITCHI014374	Genebody	ALDH22A1	705801	706000	29.2917	LITCHI014289	Genebody	DRM3	802801	803000	-33.5522	LITCHI014300	Genebody	Nemf	2960501	2960700	52.6242	LITCHI014599	Genebody	ACP1	3049101	3049300	31.9462	LITCHI014609	Genebody	TKT2	2589501	2589700
19268501	19268700	-21.3881	LITCHI012801	Genebody	IRKI	638301	638500	-24.1375	LITCHI012096	Genebody	SOT15	5425501	5425700	19.7717	LITCHI012326	Genebody	At4g27740	1366901	1367100	-46.1769	LITCHI014374	Genebody	ALDH22A1	715201	715400	35.6643	LITCHI014289	Genebody	DRM3	818001	818200	-27.1737	LITCHI014303	Genebody	HS1	2960601	2960800	39.6891	LITCHI014599	Genebody	ACP1	3088001	3088200	-29.8907	LITCHI014612	Genebody	SPL7	2589601	2589800
19747701	19747900	-17.9009	LITCHI012815	Genebody	--	638301	638500	-24.1375	LITCHI012097	Genebody	TTG1	5707001	5707200	-17.6676	LITCHI012343	Genebody	Os10g0369500	1367001	1367200	-25.278	LITCHI014374	Genebody	ALDH22A1	715601	715800	27.1591	LITCHI014289	Genebody	DRM3	840101	840300	37.3887	LITCHI014308	Genebody	--	2960701	2960900	34.8131	LITCHI014599	Genebody	ACP1	3088101	3088300	-63.4417	LITCHI014612	Genebody	SPL7	2960501	2960700
19747801	19748000	-19.4941	LITCHI012815	Genebody	--	1455501	1455700	-16.2301	LITCHI012155	Genebody	SMC3	6089901	6090100	-15.8151	LITCHI012363	Genebody	At4g27700	1367101	1367300	-29.0265	LITCHI014374	Genebody	ALDH22A1	721101	721300	-49.185	LITCHI014290	Genebody	BOR2	869301	869500	27.6405	LITCHI014313	Genebody	CFDP1	2960801	2961000	28.2946	LITCHI014599	Genebody	ACP1	3088201	3088400	-60.8417	LITCHI014612	Genebody	SPL7	2960601	2960800
21329901	21330100	-17.3559	LITCHI012874	Genebody	--	5234901	5235100	-15.2072	LITCHI012315	Genebody	GLC1	6089901	6090100	-15.8151	LITCHI012364	Genebody	VPS26A	1385401	1385600	-31.2278	LITCHI014376	Genebody	--	721501	721700	-39.4684	LITCHI014290	Genebody	BOR2	870201	870400	-27.3955	LITCHI014313	Genebody	CFDP1	3016301	3016500	26.366	LITCHI014608	Genebody	PER24	3088301	3088500	-55.1436	LITCHI014612	Genebody	SPL7	2960701	2960900
21647301	21647500	-16.3406	LITCHI012896	Genebody	RH29	5425501	5425700	17.7472	LITCHI012326	Genebody	At4g27740	7162901	7163100	-18.2473	LITCHI012405	Genebody	--	1393601	1393800	-31.6256	LITCHI014378	Genebody	--	723901	724100	48.9989	LITCHI014290	Genebody	BOR2	870201	870400	-27.3955	LITCHI014314	Genebody	LPD1	3033201	3033400	32.069	LITCHI014608	Genebody	PER24	3088401	3088600	-29.4864	LITCHI014612	Genebody	SPL7	3033001	3033200
21682101	21682300	-15.6379	LITCHI012898	Genebody	ALG9	6105901	6106100	-17.3815	LITCHI012366	Genebody	At2g46620	7184301	7184500	-15.4156	LITCHI012407	Genebody	LAX1	1393601	1393800	-31.6256	LITCHI014379	Genebody	UBC32	724001	724200	45.4987	LITCHI014290	Genebody	BOR2	870801	871000	29.5188	LITCHI014314	Genebody	LPD1	3033301	3033500	26.7717	LITCHI014608	Genebody	PER24	3088501	3088700	-29.4864	LITCHI014612	Genebody	SPL7	3033101	3033300
21682201	21682400	-23.9047	LITCHI012898	Genebody	ALG9	6476901	6477100	-15.4018	LITCHI012381	Genebody	At3g50280	7184401	7184600	-22.2248	LITCHI012407	Genebody	LAX1	1438501	1438700	-42.1704	LITCHI014386	Genebody	PHIP	730301	730500	-26.8064	LITCHI014293	Genebody	SFR2	886501	886700	-35.2	LITCHI014316	Genebody	GALT3	3049101	3049300	27.1912	LITCHI014609	Genebody	TKT2	3088601	3088800	-36.541	LITCHI014612	Genebody	SPL7	3049001	3049200
25453501	25453700	-16.0137	LITCHI013167	Genebody	RPPL1	6533001	6533200	16.1161	LITCHI012384	Genebody	Os03g0268000	7184501	7184700	-22.8308	LITCHI012407	Genebody	LAX1	1440101	1440300	-32.6577	LITCHI014386	Genebody	PHIP	733301	733500	-29.1141	LITCHI014293	Genebody	SFR2	892701	892900	31.8169	LITCHI014317	Genebody	VPS13C	3088001	3088200	-29.136	LITCHI014612	Genebody	SPL7	3088701	3088900	-32.5643	LITCHI014612	Genebody	SPL7	3088001	3088200
26680001	26680200	-19.2193	LITCHI013240	Genebody	--	7162901	7163100	-19.2899	LITCHI012405	Genebody	--	7599301	7599500	-18.2646	LITCHI012421	Genebody	SS1	1440101	1440300	-32.6577	LITCHI014387	Genebody	NRPB9A	733401	733600	-32.9864	LITCHI014293	Genebody	SFR2	908901	909100	-30.5736	LITCHI014317	Genebody	VPS13C	3088201	3088400	-50.8333	LITCHI014612	Genebody	SPL7	3093301	3093500	-26.7253	LITCHI014612	Genebody	SPL7	3088101	3088300
26680101	26680300	-23.107	LITCHI013240	Genebody	--	7184401	7184600	-22.4846	LITCHI012407	Genebody	LAX1	7599401	7599600	-29.079	LITCHI012421	Genebody	SS1	1461201	1461400	27.7228	LITCHI014392	Genebody	smek1	796501	796700	45.9663	LITCHI014299	Genebody	UPL6	909001	909200	-48.8248	LITCHI014317	Genebody	VPS13C	3088301	3088500	-51.41	LITCHI014612	Genebody	SPL7	3093401	3093600	-34.4612	LITCHI014612	Genebody	SPL7	3088201	3088400
26681401	26681600	-15.3608	LITCHI013240	Genebody	--	7599301	7599500	-24.0489	LITCHI012421	Genebody	SS1	7599501	7599700	-27.8945	LITCHI012421	Genebody	SS1	1490401	1490600	-72.4113	LITCHI014395	Genebody	SAR1A	840101	840300	41.919	LITCHI014308	Genebody	--	916901	917100	34.9713	LITCHI014317	Genebody	VPS13C	3088601	3088800	-30.9708	LITCHI014612	Genebody	SPL7	3166401	3166600	-64.3703	LITCHI014623	Genebody	DOT2	3088301	3088500
29090301	29090500	-17.188	LITCHI013339	Genebody	DFR	7599401	7599600	-31.8159	LITCHI012421	Genebody	SS1	7599601	7599800	-23.8072	LITCHI012421	Genebody	SS1	1490501	1490700	-68.793	LITCHI014395	Genebody	SAR1A	870201	870400	-27.5427	LITCHI014313	Genebody	CFDP1	927301	927500	-43.8258	LITCHI014317	Genebody	VPS13C	3088701	3088900	-25.596	LITCHI014612	Genebody	SPL7	3166501	3166700	-80.1464	LITCHI014623	Genebody	DOT2	3088601	3088800
29090401	29090600	-15.2925	LITCHI013339	Genebody	DFR	7599501	7599700	-25.5278	LITCHI012421	Genebody	SS1	7599701	7599900	-19.7428	LITCHI012421	Genebody	SS1	1496201	1496400	-33.4887	LITCHI014396	Genebody	CAMTA5	870201	870400	-27.5427	LITCHI014314	Genebody	LPD1	927401	927600	-31.9923	LITCHI014317	Genebody	VPS13C	3093401	3093600	-26.1494	LITCHI014612	Genebody	SPL7	3166601	3166800	-77.953	LITCHI014623	Genebody	DOT2	3088701	3088900
29129801	29130000	-19.0898	LITCHI013343	Genebody	DFR	7599601	7599800	-20.7219	LITCHI012421	Genebody	SS1	7599801	7600000	-19.6377	LITCHI012421	Genebody	SS1	1562301	1562500	25	LITCHI014399	Genebody	BXL1	870801	871000	30.9519	LITCHI014314	Genebody	LPD1	937501	937700	-30.8148	LITCHI014317	Genebody	VPS13C	3166501	3166700	-76.3456	LITCHI014623	Genebody	DOT2	3166701	3166900	-54.2469	LITCHI014623	Genebody	DOT2	3166401	3166600
29129901	29130100	-25.9645	LITCHI013343	Genebody	DFR	7599701	7599900	-22.0355	LITCHI012421	Genebody	SS1	7599901	7600100	-15.8097	LITCHI012421	Genebody	SS1	1596701	1596900	-32.9762	LITCHI014404	Genebody	AMSH3	892401	892600	25.4429	LITCHI014317	Genebody	VPS13C	940201	940400	-39.4628	LITCHI014317	Genebody	VPS13C	3166601	3166800	-83.7102	LITCHI014623	Genebody	DOT2	3166801	3167000	-54.6868	LITCHI014623	Genebody	DOT2	3166501	3166700
29481201	29481400	-15.4226	LITCHI013378	Genebody	FIE2	7599801	7600000	-19.7051	LITCHI012421	Genebody	SS1	10584501	10584700	-16.4646	LITCHI012508	Genebody	--	1656201	1656400	-27.8914	LITCHI014413	Genebody	ARR1	892701	892900	25.6513	LITCHI014317	Genebody	VPS13C	940501	940700	-27.4074	LITCHI014317	Genebody	VPS13C	3166701	3166900	-52.4606	LITCHI014623	Genebody	DOT2	3166901	3167100	-59.0014	LITCHI014623	Genebody	DOT2	3166601	3166800
29778501	29778700	-15.7741	LITCHI013402	Genebody	--	7599901	7600100	-17.0625	LITCHI012421	Genebody	SS1	10584801	10585000	-29.3783	LITCHI012508	Genebody	--	1656301	1656500	-28.2023	LITCHI014413	Genebody	ARR1	894201	894400	38.4863	LITCHI014317	Genebody	VPS13C	940601	940800	-33.2471	LITCHI014317	Genebody	VPS13C	3166801	3167000	-42.5041	LITCHI014623	Genebody	DOT2	3167001	3167200	-53.3437	LITCHI014623	Genebody	DOT2	3166701	3166900
30019001	30019200	-15.0961	LITCHI013427	Genebody	--	9481501	9481700	-15.4702	LITCHI012477	Genebody	RPM1	10584901	10585100	-24.8676	LITCHI012508	Genebody	--	1657801	1658000	53.6092	LITCHI014413	Genebody	ARR1	908901	909100	-28.877	LITCHI014317	Genebody	VPS13C	977301	977500	31.5508	LITCHI014318	Genebody	At1g48100	3166901	3167100	-51.7521	LITCHI014623	Genebody	DOT2	3167101	3167300	-56.1948	LITCHI014623	Genebody	DOT2	3166801	3167000
30075401	30075600	-16.7906	LITCHI013434	Genebody	PBL23	10584501	10584700	-19.8177	LITCHI012508	Genebody	--	11031801	11032000	-18.8299	LITCHI012526	Genebody	REV7	1749201	1749400	25.4412	LITCHI014429	Genebody	HMGCL	909001	909200	-55.8333	LITCHI014317	Genebody	VPS13C	986301	986500	-28.6047	LITCHI014319	Genebody	--	3167001	3167200	-43.2708	LITCHI014623	Genebody	DOT2	3167201	3167400	-83.9683	LITCHI014623	Genebody	DOT2	3166901	3167100
30075501	30075700	-15.052	LITCHI013434	Genebody	PBL23	10584601	10584800	-23.6339	LITCHI012508	Genebody	--	12111201	12111400	-18.6528	LITCHI012556	Genebody	--	1749201	1749400	25.4412	LITCHI014430	Genebody	--	927301	927500	-41.7785	LITCHI014317	Genebody	VPS13C	993301	993500	-27.4783	LITCHI014320	Genebody	dnaJ	3167101	3167300	-36.5286	LITCHI014623	Genebody	DOT2	3167301	3167500	-70.3821	LITCHI014623	Genebody	DOT2	3167001	3167200
31420801	31421000	-15.1147	LITCHI013522	Genebody	--	10584701	10584900	-19.7451	LITCHI012508	Genebody	--	12111301	12111500	-15.9478	LITCHI012556	Genebody	--	1749601	1749800	-27.3183	LITCHI014429	Genebody	HMGCL	927401	927600	-35.7244	LITCHI014317	Genebody	VPS13C	997801	998000	28.0772	LITCHI014321	Genebody	--	3167201	3167400	-77.1584	LITCHI014623	Genebody	DOT2	3167401	3167600	-42.805	LITCHI014623	Genebody	DOT2	3167101	3167300
31559501	31559700	16.3313	LITCHI013530	Genebody	--	10584801	10585000	-23.5862	LITCHI012508	Genebody	--	14118301	14118500	-20.7407	LITCHI012617	Genebody	immp1l	1749601	1749800	-27.3183	LITCHI014430	Genebody	--	937501	937700	-25.3289	LITCHI014317	Genebody	VPS13C	997801	998000	28.0772	LITCHI014322	Genebody	--	3167301	3167500	-59.0442	LITCHI014623	Genebody	DOT2	3167501	3167700	-39.2106	LITCHI014623	Genebody	DOT2	3167201	3167400
31559601	31559800	16.1105	LITCHI013530	Genebody	--	10584901	10585100	-23.2539	LITCHI012508	Genebody	--	15077301	15077500	-15.6937	LITCHI012644	Genebody	GLR1.2	1752301	1752500	-63.0589	LITCHI014429	Genebody	HMGCL	940201	940400	-25.9579	LITCHI014317	Genebody	VPS13C	1001201	1001400	58.1657	LITCHI014323	Genebody	rpsF	3167401	3167600	-48.4179	LITCHI014623	Genebody	DOT2	3167601	3167800	-34.0142	LITCHI014623	Genebody	DOT2	3167301	3167500
31715201	31715400	-15.5322	LITCHI013550	Genebody	--	11869101	11869300	21.7944	LITCHI012546	Genebody	--	15077701	15077900	-22.694	LITCHI012644	Genebody	GLR1.2	1752301	1752500	-63.0589	LITCHI014430	Genebody	--	940601	940800	-26.9066	LITCHI014317	Genebody	VPS13C	1001601	1001800	-26.8163	LITCHI014323	Genebody	rpsF	3167501	3167700	-54.2457	LITCHI014623	Genebody	DOT2	3167901	3168100	-40.4942	LITCHI014623	Genebody	DOT2	3167401	3167600
33765101	33765300	-23.7311	LITCHI013704	Genebody	FLA1	11869201	11869400	26.9001	LITCHI012546	Genebody	--	15970801	15971000	15.0948	LITCHI012671	Genebody	BASS1	1752401	1752600	-39.6724	LITCHI014429	Genebody	HMGCL	977201	977400	31.1821	LITCHI014318	Genebody	At1g48100	1022401	1022600	43.2006	LITCHI014324	Genebody	--	3167601	3167800	-48.6037	LITCHI014623	Genebody	DOT2	3168001	3168200	-50.5202	LITCHI014623	Genebody	DOT2	3167501	3167700
35485301	35485500	-16.8202	LITCHI013775	Genebody	HIPP47	12111301	12111500	-16.921	LITCHI012556	Genebody	--	15974601	15974800	16.2334	LITCHI012672	Genebody	BASS1	1752401	1752600	-39.6724	LITCHI014430	Genebody	--	977301	977500	40.1274	LITCHI014318	Genebody	At1g48100	1022401	1022600	43.2006	LITCHI014325	Genebody	At3g48810	3167701	3167900	-32.4604	LITCHI014623	Genebody	DOT2	3168101	3168300	-55.871	LITCHI014623	Genebody	DOT2	3167601	3167800
35784701	35784900	-24.6727	LITCHI013799	Genebody	TRN1	12468701	12468900	-17.2405	LITCHI012572	Genebody	PARC	15974701	15974900	25.1308	LITCHI012672	Genebody	BASS1	1757001	1757200	-37.3303	LITCHI014431	Genebody	GSVIVT00026920001	986301	986500	-45.8626	LITCHI014319	Genebody	--	1022501	1022700	46.5687	LITCHI014324	Genebody	--	3167901	3168100	-36.0891	LITCHI014623	Genebody	DOT2	3168401	3168600	-72.7726	LITCHI014623	Genebody	DOT2	3167901	3168100
35784801	35785000	-19.4453	LITCHI013799	Genebody	TRN1	12563801	12564000	-16.1009	LITCHI012576	Genebody	RBSK	16440801	16441000	-20.5129	LITCHI012687	Genebody	TPS1	1757101	1757300	-62.1569	LITCHI014431	Genebody	GSVIVT00026920001	990101	990300	-25.3265	LITCHI014320	Genebody	dnaJ	1022501	1022700	46.5687	LITCHI014325	Genebody	At3g48810	3168001	3168200	-39.9817	LITCHI014623	Genebody	DOT2	3168501	3168700	-51.7665	LITCHI014623	Genebody	DOT2	3168001	3168200
36214201	36214400	15.9893	LITCHI013845	Genebody	AT1	13944701	13944900	-20.4005	LITCHI012611	Genebody	CYP72A154	16440901	16441100	-19.7817	LITCHI012687	Genebody	TPS1	1799601	1799800	-29.2271	LITCHI014435	Genebody	APUM24	1022401	1022600	46.6271	LITCHI014324	Genebody	--	1042001	1042200	84.0853	LITCHI014329	Genebody	--	3168401	3168600	-80.3354	LITCHI014623	Genebody	DOT2	3451401	3451600	-26.7881	LITCHI014660	Genebody	GIP	3168101	3168300
36938101	36938300	-15.6799	LITCHI013922	Genebody	APA1	14118201	14118400	-19.6997	LITCHI012617	Genebody	immp1l	19747701	19747900	-21.3806	LITCHI012815	Genebody	--	1799601	1799800	-29.2271	LITCHI014436	Genebody	ATJ49	1022401	1022600	46.6271	LITCHI014325	Genebody	At3g48810	1042101	1042300	84.2716	LITCHI014329	Genebody	--	3168501	3168700	-57.048	LITCHI014623	Genebody	DOT2	3542101	3542300	-30.1582	LITCHI014671	Genebody	--	3168401	3168600
37145701	37145900	23.689	LITCHI013941	Genebody	At5g55050	14118301	14118500	-18.1193	LITCHI012617	Genebody	immp1l	19747801	19748000	-20.4187	LITCHI012815	Genebody	--	1822201	1822400	-58.1864	LITCHI014441	Genebody	PLDZETA1	1022501	1022700	46.6739	LITCHI014324	Genebody	--	1113601	1113800	-32.0126	LITCHI014339	Genebody	At5g49510	3514801	3515000	-25.5553	LITCHI014668	Genebody	--	3542201	3542400	-28.7186	LITCHI014671	Genebody	--	3168501	3168700
37145801	37146000	21.8475	LITCHI013941	Genebody	At5g55050	15842601	15842800	-15.1399	LITCHI012665	Genebody	--	19802101	19802300	19.7952	LITCHI012818	Genebody	RPS5	1844301	1844500	25.3165	LITCHI014442	Genebody	RPL19A	1022501	1022700	46.6739	LITCHI014325	Genebody	At3g48810	1181901	1182100	-25.0595	LITCHI014346	Genebody	--	3542001	3542200	-25.5924	LITCHI014671	Genebody	--	4385201	4385400	-26.4427	LITCHI014688	Genebody	GK3	3713401	3713600
37164601	37164800	-15.9732	LITCHI013943	Genebody	At5g55050	15974701	15974900	19.2756	LITCHI012672	Genebody	BASS1	21682101	21682300	-22.3696	LITCHI012898	Genebody	ALG9	1877901	1878100	32.3529	LITCHI014448	Genebody	plaa2	1025701	1025900	-37.7727	LITCHI014326	Genebody	--	1190801	1191000	-33.8488	LITCHI014347	Genebody	ctdspl2	4594301	4594500	-30.2752	LITCHI014712	Genebody	--	4730701	4730900	-26.3818	LITCHI014732	Genebody	PRXIIF	4700901	4701100
39599801	39600000	28.1518	LITCHI014173	Genebody	At5g55050	19204001	19204200	-22.0528	LITCHI012798	Genebody	ubtd1	21682201	21682400	-31.4455	LITCHI012898	Genebody	ALG9	1878301	1878500	52.6204	LITCHI014448	Genebody	plaa2	1025701	1025900	-37.7727	LITCHI014327	Genebody	RWA2	1190901	1191100	-45	LITCHI014347	Genebody	ctdspl2	4730801	4731000	-25	LITCHI014732	Genebody	PRXIIF	4756201	4756400	-49.6941	LITCHI014739	Genebody	ADG2	4747901	4748100
39599901	39600100	33.8073	LITCHI014173	Genebody	At5g55050	19747701	19747900	-32.4305	LITCHI012815	Genebody	--	25609701	25609900	-15.098	LITCHI013174	Genebody	RPM1	1878901	1879100	-30.5434	LITCHI014448	Genebody	plaa2	1025801	1026000	-27.7836	LITCHI014326	Genebody	--	1213001	1213200	-40.2685	LITCHI014350	Genebody	UBC23	4747901	4748100	-32.4157	LITCHI014735	Genebody	RH58	4756301	4756500	-38.0968	LITCHI014739	Genebody	ADG2	4747901	4748100
39623301	39623500	15.2432	LITCHI014176	Genebody	--	19747801	19748000	-34.8818	LITCHI012815	Genebody	--	26244201	26244400	-18.6238	LITCHI013212	Genebody	At4g27190	1879001	1879200	-30.5434	LITCHI014448	Genebody	plaa2	1025801	1026000	-27.7836	LITCHI014327	Genebody	RWA2	1213101	1213300	-66.8539	LITCHI014350	Genebody	UBC23	4747901	4748100	-32.4157	LITCHI014736	Genebody	AGPS3	4789201	4789400	-65.0307	LITCHI014742	Genebody	NPK1	4756201	4756400
94701	94900	16.8605	LITCHI025271	Genebody	RFC3	19747901	19748100	-28.8012	LITCHI012815	Genebody	--	26680001	26680200	-17.3485	LITCHI013240	Genebody	--	1888201	1888400	50.2109	LITCHI014449	Genebody	--	1026801	1027000	28.9561	LITCHI014326	Genebody	--	1218501	1218700	27.6513	LITCHI014351	Genebody	UBC23	4748001	4748200	-43.4127	LITCHI014735	Genebody	RH58	4789301	4789500	-53.8232	LITCHI014742	Genebody	NPK1	4756301	4756500
891301	891500	15.3629	LITCHI025366	Genebody	CSN7	19748001	19748200	-25.1315	LITCHI012815	Genebody	--	26680101	26680300	-22.1337	LITCHI013240	Genebody	--	1888301	1888500	55.5702	LITCHI014449	Genebody	--	1026801	1027000	28.9561	LITCHI014327	Genebody	RWA2	1221001	1221200	30.5753	LITCHI014352	Genebody	ECHIA	4748001	4748200	-43.4127	LITCHI014736	Genebody	AGPS3	4840901	4841100	-38.9668	LITCHI014745	Genebody	SPOUT1	4789201	4789400
896001	896200	34.6723	LITCHI025367	Genebody	RPS15AE	21682101	21682300	-19.8657	LITCHI012898	Genebody	ALG9	26681301	26681500	-15.3643	LITCHI013240	Genebody	--	1889901	1890100	-57.3611	LITCHI014449	Genebody	--	1045301	1045500	25.0968	LITCHI014330	Genebody	PAPS3	1221101	1221300	26.0775	LITCHI014352	Genebody	ECHIA	4756201	4756400	-46.3515	LITCHI014739	Genebody	ADG2	4841001	4841200	-54.3877	LITCHI014745	Genebody	SPOUT1	4789301	4789500
1473801	1474000	-17.7928	LITCHI025445	Genebody	SPX3	21682201	21682400	-20.1865	LITCHI012898	Genebody	ALG9	26681401	26681600	-22.4047	LITCHI013240	Genebody	--	1890001	1890200	-57.3611	LITCHI014449	Genebody	--	1067801	1068000	-25.6494	LITCHI014335	Genebody	GAL1	1290301	1290500	-25.8426	LITCHI014363	Genebody	PHYB	4756301	4756500	-35.3851	LITCHI014739	Genebody	ADG2	4841101	4841300	-32.8345	LITCHI014745	Genebody	SPOUT1	4840901	4841100
1576901	1577100	24.6093	LITCHI025454	Genebody	KU80	22689001	22689200	20.3802	LITCHI012973	Genebody	TBL31	29045301	29045500	-19.321	LITCHI013336	Genebody	CIGR1	1894901	1895100	-30.6194	LITCHI014449	Genebody	--	1113601	1113800	-38.2356	LITCHI014339	Genebody	At5g49510	1291601	1291800	36.6338	LITCHI014363	Genebody	PHYB	4788701	4788900	-32.6918	LITCHI014742	Genebody	NPK1	4965501	4965700	-51.5791	LITCHI014759	Genebody	LACS6	4841001	4841200
1577001	1577200	25.8039	LITCHI025454	Genebody	KU80	26244201	26244400	-16.9389	LITCHI013212	Genebody	At4g27190	29045401	29045600	-20.0906	LITCHI013336	Genebody	CIGR1	1895001	1895200	-30.976	LITCHI014449	Genebody	--	1184101	1184300	-26.8771	LITCHI014346	Genebody	--	1297201	1297400	26.2516	LITCHI014364	Genebody	ACLB-1	4789201	4789400	-67.013	LITCHI014742	Genebody	NPK1	4965601	4965800	-66.9028	LITCHI014759	Genebody	LACS6	4841101	4841300
1577101	1577300	15.0006	LITCHI025454	Genebody	KU80	26680001	26680200	-16.6934	LITCHI013240	Genebody	--	29129901	29130100	-25.5968	LITCHI013343	Genebody	DFR	1910201	1910400	-48.1818	LITCHI014449	Genebody	--	1208301	1208500	-25	LITCHI014349	Genebody	STS1	1310501	1310700	-28.9779	LITCHI014365	Genebody	--	4789301	4789500	-53.7276	LITCHI014742	Genebody	NPK1	4965701	4965900	-78.7302	LITCHI014759	Genebody	LACS6	4965501	4965700
2602601	2602800	22.2713	LITCHI025582	Genebody	CYP76T24	26680101	26680300	-23.3162	LITCHI013240	Genebody	--	29130001	29130200	-15.5318	LITCHI013343	Genebody	DFR	1910301	1910500	-48.04	LITCHI014449	Genebody	--	1213001	1213200	-44.3766	LITCHI014350	Genebody	UBC23	1310601	1310800	-30.9838	LITCHI014365	Genebody	--	4840901	4841100	-55.5939	LITCHI014745	Genebody	SPOUT1	4965801	4966000	-73.275	LITCHI014759	Genebody	LACS6	4965601	4965800
2602701	2602900	26.5799	LITCHI025582	Genebody	CYP76T24	26681501	26681700	-17.5928	LITCHI013240	Genebody	--	29230901	29231100	-17.3659	LITCHI013349	Genebody	FH5	1918001	1918200	-38.1757	LITCHI014449	Genebody	--	1213101	1213300	-74.0291	LITCHI014350	Genebody	UBC23	1312001	1312200	-30.2017	LITCHI014365	Genebody	--	4965501	4965700	-64.5494	LITCHI014759	Genebody	LACS6	4965901	4966100	-34.285	LITCHI014759	Genebody	LACS6	4965701	4965900
2719601	2719800	-15.0302	LITCHI025594	Genebody	At2g45640	29090301	29090500	-17.1477	LITCHI013339	Genebody	DFR	29241301	29241500	-17.8287	LITCHI013350	Genebody	HSP21.7	1942101	1942300	25.45	LITCHI014453	Genebody	SUS2	1220201	1220400	34.1084	LITCHI014352	Genebody	ECHIA	1312401	1312600	-48.6562	LITCHI014365	Genebody	--	4965601	4965800	-69.6545	LITCHI014759	Genebody	LACS6	5014101	5014300	-35.7754	LITCHI014762	Genebody	STP8	4965801	4966000
3022001	3022200	-21.6117	LITCHI025638	Genebody	CYP87A3	29090401	29090600	-15.4758	LITCHI013339	Genebody	DFR	29241401	29241600	-35.3899	LITCHI013350	Genebody	HSP21.7	1956001	1956200	-34.0971	LITCHI014454	Genebody	IBR3	1224801	1225000	27.915	LITCHI014353	Genebody	At4g16230	1338601	1338800	-27.3084	LITCHI014369	Genebody	FIPS5	4965701	4965900	-77.7746	LITCHI014759	Genebody	LACS6	5014201	5014400	-29.7584	LITCHI014762	Genebody	STP8	4965901	4966100
3022101	3022300	-30.041	LITCHI025638	Genebody	CYP87A3	29090501	29090700	-17.6747	LITCHI013339	Genebody	DFR	29749101	29749300	19.0511	LITCHI013400	Genebody	THI1	1981501	1981700	26.144	LITCHI014457	Genebody	CAPH2	1225101	1225300	-48.665	LITCHI014353	Genebody	At4g16230	1347101	1347300	67.5081	LITCHI014371	Genebody	HLS1	4965801	4966000	-75.5749	LITCHI014759	Genebody	LACS6	5081301	5081500	-25.117	LITCHI014766	Genebody	TIC	5081701	5081900
3022201	3022400	-20.7829	LITCHI025638	Genebody	CYP87A3	29090601	29090800	-17.8978	LITCHI013339	Genebody	DFR	29749201	29749400	19.2312	LITCHI013400	Genebody	THI1	1981601	1981800	33.2061	LITCHI014457	Genebody	CAPH2	1225201	1225400	-48.665	LITCHI014353	Genebody	At4g16230	1366901	1367100	-61.4082	LITCHI014374	Genebody	ALDH22A1	4965901	4966100	-38.5875	LITCHI014759	Genebody	LACS6	5081701	5081900	-62.1939	LITCHI014766	Genebody	TIC	5081801	5082000
3162101	3162300	-21.9261	LITCHI025661	Genebody	NAD-ME2	29091501	29091700	-19.7345	LITCHI013339	Genebody	DFR	30018901	30019100	-22.2173	LITCHI013427	Genebody	--	2015101	2015300	-25.9557	LITCHI014463	Genebody	BCE2	1230101	1230300	47.0588	LITCHI014353	Genebody	At4g16230	1367001	1367200	-35.8733	LITCHI014374	Genebody	ALDH22A1	5081701	5081900	-67.6833	LITCHI014766	Genebody	TIC	5081801	5082000	-77.2169	LITCHI014766	Genebody	TIC	5081901	5082100
3346501	3346700	-17.1366	LITCHI025691	Genebody	KWL1	29129801	29130000	-16.6414	LITCHI013343	Genebody	DFR	30019001	30019200	-27.4307	LITCHI013427	Genebody	--	2015801	2016000	-70.7249	LITCHI014463	Genebody	BCE2	1289101	1289300	33.4559	LITCHI014363	Genebody	PHYB	1385401	1385600	-26.6275	LITCHI014376	Genebody	--	5081801	5082000	-84.5367	LITCHI014766	Genebody	TIC	5081901	5082100	-75.5176	LITCHI014766	Genebody	TIC	5082001	5082200
3347201	3347400	-19.2772	LITCHI025691	Genebody	KWL1	29129901	29130100	-21.8733	LITCHI013343	Genebody	DFR	30075401	30075600	-16.9318	LITCHI013434	Genebody	PBL23	2015901	2016100	-60.3895	LITCHI014463	Genebody	BCE2	1290601	1290800	-28.9075	LITCHI014363	Genebody	PHYB	1391001	1391200	32.3232	LITCHI014378	Genebody	--	5081901	5082100	-82.7775	LITCHI014766	Genebody	TIC	5082001	5082200	-71.13	LITCHI014766	Genebody	TIC	5082101	5082300
3348301	3348500	-15.4443	LITCHI025691	Genebody	KWL1	29230901	29231100	-21.8489	LITCHI013349	Genebody	FH5	31016401	31016600	-15.4749	LITCHI013502	Genebody	--	2059201	2059400	25.4386	LITCHI014467	Genebody	FANCI	1297201	1297400	31.1178	LITCHI014364	Genebody	ACLB-1	1391001	1391200	32.3232	LITCHI014379	Genebody	UBC32	5082001	5082200	-79.1179	LITCHI014766	Genebody	TIC	5082101	5082300	-68.4459	LITCHI014766	Genebody	TIC	5082201	5082400
3513301	3513500	-20.7049	LITCHI025720	Genebody	PUB33	29241401	29241600	-18.083	LITCHI013350	Genebody	HSP21.7	31773801	31774000	-17.3315	LITCHI013554	Genebody	ETFA	2059701	2059900	-30.8176	LITCHI014467	Genebody	FANCI	1338601	1338800	-35.2525	LITCHI014369	Genebody	FIPS5	1391301	1391500	28.7667	LITCHI014378	Genebody	--	5082101	5082300	-74.7341	LITCHI014766	Genebody	TIC	5082201	5082400	-61.4372	LITCHI014766	Genebody	TIC	5082301	5082500
7254601	7254800	-18.9786	LITCHI026172	Genebody	--	29334201	29334400	19.7037	LITCHI013363	Genebody	At4g27190	31773901	31774100	-15.3514	LITCHI013554	Genebody	ETFA	2073201	2073400	65.6343	LITCHI014468	Genebody	MFP2	1339001	1339200	-25.8019	LITCHI014369	Genebody	FIPS5	1391301	1391500	28.7667	LITCHI014379	Genebody	UBC32	5082201	5082400	-64.4237	LITCHI014766	Genebody	TIC	5082301	5082500	-57.8738	LITCHI014766	Genebody	TIC	5188301	5188500
7254701	7254900	-16.6527	LITCHI026172	Genebody	--	29512701	29512900	-22.522	LITCHI013383	Genebody	RDM3	31775701	31775900	-20.7123	LITCHI013554	Genebody	ETFA	2073301	2073500	46.0855	LITCHI014468	Genebody	MFP2	1344001	1344200	37.3946	LITCHI014370	Genebody	HCF107	1405801	1406000	30.5578	LITCHI014382	Genebody	TENA_E	5082301	5082500	-59.7241	LITCHI014766	Genebody	TIC	5189101	5189300	-29.8447	LITCHI014773	Genebody	--	5288801	5289000
7256201	7256400	17.7177	LITCHI026172	Genebody	--	29533501	29533700	-15.9062	LITCHI013384	Genebody	ACD6	31856001	31856200	-17.6405	LITCHI013563	Genebody	SBT5.4	2073401	2073600	33.9557	LITCHI014468	Genebody	MFP2	1366801	1367000	-51.8885	LITCHI014374	Genebody	ALDH22A1	1431401	1431600	-27.5036	LITCHI014386	Genebody	PHIP	5189601	5189800	-30.3939	LITCHI014773	Genebody	--	5290801	5291000	28.7476	LITCHI014778	Genebody	LECRK2	5291001	5291200
7514701	7514900	-16.8129	LITCHI026199	Genebody	--	29677501	29677700	-16.4198	LITCHI013396	Genebody	At4g27130	31856101	31856300	-16.5653	LITCHI013563	Genebody	SBT5.4	2139201	2139400	37.7778	LITCHI014479	Genebody	PRL2	1366901	1367100	-65.0321	LITCHI014374	Genebody	ALDH22A1	1438501	1438700	-43.439	LITCHI014386	Genebody	PHIP	5321901	5322100	-25.5556	LITCHI014781	Genebody	At1g31672	5290901	5291100	26.7054	LITCHI014778	Genebody	LECRK2	5367601	5367800
8993301	8993500	-16.5242	LITCHI026360	Genebody	YUC10	29778201	29778400	-18.0623	LITCHI013402	Genebody	--	32893101	32893300	-16.3555	LITCHI013650	Genebody	ABCG26	2139301	2139500	25.8782	LITCHI014479	Genebody	PRL2	1367001	1367200	-40.9196	LITCHI014374	Genebody	ALDH22A1	1440101	1440300	-38.4344	LITCHI014386	Genebody	PHIP	5367601	5367800	-45.0039	LITCHI014785	Genebody	surE	5291001	5291200	33.5312	LITCHI014778	Genebody	LECRK2	5367701	5367900
9344001	9344200	44.4648	LITCHI026395	Genebody	HAK5	30018901	30019100	-18.174	LITCHI013427	Genebody	--	35784701	35784900	-22.5732	LITCHI013799	Genebody	TRN1	2146201	2146400	33.0745	LITCHI014480	Genebody	--	1367201	1367400	-27.2312	LITCHI014374	Genebody	ALDH22A1	1440101	1440300	-38.4344	LITCHI014387	Genebody	NRPB9A	5367701	5367900	-36.8758	LITCHI014785	Genebody	surE	5367601	5367800	-50.1863	LITCHI014785	Genebody	surE	5367901	5368100
9351701	9351900	-21.858	LITCHI026395	Genebody	HAK5	30019001	30019200	-24.7277	LITCHI013427	Genebody	--	36113101	36113300	16.5711	LITCHI013833	Genebody	plaa2	2149801	2150000	39.5833	LITCHI014480	Genebody	--	1385401	1385600	-29.4118	LITCHI014376	Genebody	--	1440201	1440400	-35.5556	LITCHI014386	Genebody	PHIP	5368301	5368500	-34.8012	LITCHI014785	Genebody	surE	5367701	5367900	-36.0128	LITCHI014785	Genebody	surE	5368001	5368200
9351801	9352000	-16.729	LITCHI026395	Genebody	HAK5	30075401	30075600	-16.098	LITCHI013434	Genebody	PBL23	37145701	37145900	20.1409	LITCHI013941	Genebody	At5g55050	2166201	2166400	31.2947	LITCHI014482	Genebody	ATJ49	1391001	1391200	32.8124	LITCHI014378	Genebody	--	1440201	1440400	-35.5556	LITCHI014387	Genebody	NRPB9A	5391601	5391800	-32.6782	LITCHI014788	Genebody	surE	5368501	5368700	-25.4095	LITCHI014785	Genebody	surE	5368101	5368300
9539501	9539700	-21.5982	LITCHI026413	Genebody	SALR	30420701	30420900	-29.4362	LITCHI013453	Genebody	UGT83A1	37145801	37146000	19.8725	LITCHI013941	Genebody	At5g55050	2174601	2174800	33.3806	LITCHI014483	Genebody	Ncapd3	1391001	1391200	32.8124	LITCHI014379	Genebody	UBC32	1449401	1449600	25.6522	LITCHI014390	Genebody	At4g16230	5391701	5391900	-54.3035	LITCHI014788	Genebody	surE	5391601	5391800	-29.2018	LITCHI014788	Genebody	surE	5368201	5368400
9539501	9539700	-21.5982	LITCHI026414	Genebody	LPA1	31015501	31015700	-19.3301	LITCHI013501	Genebody	PSAG	37160401	37160600	-15.0601	LITCHI013943	Genebody	At5g55050	2183101	2183300	-74.2268	LITCHI014485	Genebody	RFI2	1431401	1431600	-30.8642	LITCHI014386	Genebody	PHIP	1464701	1464900	29.6341	LITCHI014392	Genebody	smek1	5391801	5392000	-55.088	LITCHI014788	Genebody	surE	5391701	5391900	-43.256	LITCHI014788	Genebody	surE	5368301	5368500
9733401	9733600	-18.0497	LITCHI026437	Genebody	OsI_27296	31420501	31420700	-17.7183	LITCHI013522	Genebody	--	37177301	37177500	15.7734	LITCHI013944	Genebody	LPXK	2205701	2205900	81.9378	LITCHI014487	Genebody	--	1434401	1434600	-25.7038	LITCHI014386	Genebody	PHIP	1484601	1484800	-25.2242	LITCHI014393	Genebody	LPD1	5391901	5392100	-43.0629	LITCHI014788	Genebody	surE	5391801	5392000	-43.6809	LITCHI014788	Genebody	surE	5391601	5391800
9733501	9733700	-18.4152	LITCHI026437	Genebody	OsI_27296	31856101	31856300	-19.6135	LITCHI013563	Genebody	SBT5.4	38964601	38964800	22.2133	LITCHI014125	Genebody	Os08g0191100	2205801	2206000	66.703	LITCHI014487	Genebody	--	1438501	1438700	-37.8739	LITCHI014386	Genebody	PHIP	1486001	1486200	36.5753	LITCHI014393	Genebody	LPD1	5392001	5392200	-37.9535	LITCHI014788	Genebody	surE	5391901	5392100	-37.9031	LITCHI014788	Genebody	surE	5391701	5391900
9866601	9866800	-20.3873	LITCHI026451	Genebody	PMEI6	31856201	31856400	-22.1563	LITCHI013563	Genebody	SBT5.4	39835101	39835300	16.0312	LITCHI014188	Genebody	--	2223601	2223800	-32.6705	LITCHI014489	Genebody	ESD4	1440001	1440200	-26.9047	LITCHI014386	Genebody	PHIP	1486101	1486300	53.8862	LITCHI014393	Genebody	LPD1	5421501	5421700	32.4324	LITCHI014790	Genebody	At1g53330	5392001	5392200	-37.013	LITCHI014788	Genebody	surE	5391801	5392000
9866701	9866900	-18.0932	LITCHI026451	Genebody	PMEI6	31856301	31856500	-20.1564	LITCHI013563	Genebody	SBT5.4	39835101	39835300	16.0312	LITCHI014193	Genebody	At4g27190	2236501	2236700	-35.6275	LITCHI014494	Genebody	--	1440001	1440200	-26.9047	LITCHI014387	Genebody	NRPB9A	1490101	1490300	-29.2553	LITCHI014395	Genebody	SAR1A	5421601	5421800	34.4371	LITCHI014790	Genebody	At1g53330	5421701	5421900	28.4404	LITCHI014790	Genebody	At1g53330	5391901	5392100
10032801	10033000	-25.7908	LITCHI026473	Genebody	ephA	33442201	33442400	17.0173	LITCHI013680	Genebody	CSLE6	341501	341700	17.6983	LITCHI025298	Genebody	PUP11	2248401	2248600	-39.1049	LITCHI014495	Genebody	At3g06920	1440101	1440300	-27.781	LITCHI014386	Genebody	PHIP	1490201	1490400	-49.5652	LITCHI014395	Genebody	SAR1A	5421701	5421900	48.3871	LITCHI014790	Genebody	At1g53330	5421801	5422000	31.3514	LITCHI014790	Genebody	At1g53330	5392001	5392200
12083401	12083600	-22.8883	LITCHI026684	Genebody	ABCB11	34638501	34638700	16.8054	LITCHI013743	Genebody	CYP71D351	454401	454600	-17.5249	LITCHI025319	Genebody	CYP714C2	2262201	2262400	-28.9445	LITCHI014498	Genebody	TOC159	1440101	1440300	-27.781	LITCHI014387	Genebody	NRPB9A	1496201	1496400	-28.6364	LITCHI014396	Genebody	CAMTA5	5421801	5422000	53.75	LITCHI014790	Genebody	At1g53330	6113601	6113800	-26.3974	LITCHI014880	Genebody	DYM	5421701	5421900
12083501	12083700	-31.174	LITCHI026684	Genebody	ABCB11	34708801	34709000	-19.3141	LITCHI013748	Genebody	CYP71BT1	672701	672900	18.1873	LITCHI025351	Genebody	--	2264301	2264500	-25.0549	LITCHI014499	Genebody	OVA2	1440701	1440900	-32.9098	LITCHI014387	Genebody	NRPB9A	1598001	1598200	25.9091	LITCHI014404	Genebody	AMSH3	5812001	5812200	-28.8477	LITCHI014848	Genebody	GID8	6194801	6195000	-34.1095	LITCHI014889	Genebody	AGO10	5421801	5422000
12561901	12562100	-17.0038	LITCHI026727	Genebody	PCMP-E91	35784701	35784900	-31.2159	LITCHI013799	Genebody	TRN1	1395801	1396000	22.5014	LITCHI025434	Genebody	EXPB2	2264601	2264800	39.2335	LITCHI014499	Genebody	OVA2	1449301	1449500	34.0049	LITCHI014390	Genebody	At4g16230	1619601	1619800	-28.9184	LITCHI014410	Genebody	IMPA1	5906401	5906600	27.9818	LITCHI014859	Genebody	STY13	6194901	6195100	-36.7159	LITCHI014889	Genebody	AGO10	5721901	5722100
13285601	13285800	31.0125	LITCHI026803	Genebody	CIPK9	36944601	36944800	-17.844	LITCHI013924	Genebody	--	1576901	1577100	24.0451	LITCHI025454	Genebody	KU80	2273001	2273200	29.3848	LITCHI014499	Genebody	OVA2	1452001	1452200	27.174	LITCHI014391	Genebody	OEP162	1656201	1656400	-30.587	LITCHI014413	Genebody	ARR1	6194801	6195000	-39.2203	LITCHI014889	Genebody	AGO10	6778801	6779000	-27.6496	LITCHI014931	Genebody	MNS4	5747901	5748100
13650201	13650400	-23.5978	LITCHI026835	Genebody	Polr3k	37019901	37020100	-15.4418	LITCHI013929	Genebody	At5g55050	1577001	1577200	20.0344	LITCHI025454	Genebody	KU80	2273001	2273200	29.3848	LITCHI014500	Genebody	PRMT13	1464701	1464900	34.6154	LITCHI014392	Genebody	smek1	1657801	1658000	53.6	LITCHI014413	Genebody	ARR1	6194901	6195100	-43.3284	LITCHI014889	Genebody	AGO10	6779001	6779200	-38.115	LITCHI014931	Genebody	MNS4	6036801	6037000
14451401	14451600	-25.4907	LITCHI026919	Genebody	AS	37145101	37145300	16.0101	LITCHI013941	Genebody	At5g55050	1897501	1897700	-19.319	LITCHI025485	Genebody	KU80	2273101	2273300	32.4655	LITCHI014499	Genebody	OVA2	1486101	1486300	40.5128	LITCHI014393	Genebody	LPD1	1679101	1679300	30.4808	LITCHI014415	Genebody	DI19-4	6778801	6779000	-27.9702	LITCHI014931	Genebody	MNS4	6779201	6779400	-35.0719	LITCHI014931	Genebody	MNS4	6036901	6037100
14451501	14451700	-19.154	LITCHI026919	Genebody	AS	37145701	37145900	20.5672	LITCHI013941	Genebody	At5g55050	1897701	1897900	-17.9569	LITCHI025485	Genebody	KU80	2273101	2273300	32.4655	LITCHI014500	Genebody	PRMT13	1490101	1490300	-29.0271	LITCHI014395	Genebody	SAR1A	1749201	1749400	30.8361	LITCHI014429	Genebody	HMGCL	6779201	6779400	-26.6625	LITCHI014931	Genebody	MNS4	7143201	7143400	-38.0976	LITCHI014958	Genebody	AAE16	6194801	6195000
15052001	15052200	-15.2174	LITCHI026964	Genebody	CEQORH	37145801	37146000	20.5775	LITCHI013941	Genebody	At5g55050	1897801	1898000	-17.4811	LITCHI025485	Genebody	KU80	2279101	2279300	-27.1416	LITCHI014500	Genebody	PRMT13	1490201	1490400	-53.1238	LITCHI014395	Genebody	SAR1A	1749201	1749400	30.8361	LITCHI014430	Genebody	--	7495501	7495700	-67.6375	LITCHI015001	Genebody	CER26L	7143301	7143500	-27.0468	LITCHI014958	Genebody	AAE16	6194901	6195100
16014401	16014600	-16.1566	LITCHI027016	Genebody	SBT5.1	37151401	37151600	-15.4028	LITCHI013942	Genebody	At5g45670	2192701	2192900	-38.3578	LITCHI025529	Genebody	At2g45300	2376201	2376400	-32.7586	LITCHI014521	Genebody	--	1490401	1490600	-72.4925	LITCHI014395	Genebody	SAR1A	1752301	1752500	-56.7164	LITCHI014429	Genebody	HMGCL	7558201	7558400	-29.1615	LITCHI015003	Genebody	Utp20	7169301	7169500	-29.0898	LITCHI014961	Genebody	SBP2	6195001	6195200
18410201	18410400	18.6321	LITCHI027179	Genebody	GAT1	37151501	37151700	-16.2225	LITCHI013942	Genebody	At5g45670	2674801	2675000	-17.5374	LITCHI025589	Genebody	--	2452701	2452900	-28.4255	LITCHI014532	Genebody	VAMP724	1490501	1490700	-54.3956	LITCHI014395	Genebody	SAR1A	1752301	1752500	-56.7164	LITCHI014430	Genebody	--	7558301	7558500	-29.1615	LITCHI015003	Genebody	Utp20	7480001	7480200	-36.1129	LITCHI014999	Genebody	--	6778801	6779000
20414601	20414800	-16.4644	LITCHI027252	Genebody	SKU5	37164601	37164800	-16.1284	LITCHI013943	Genebody	At5g55050	3022101	3022300	-19.2831	LITCHI025638	Genebody	CYP87A3	2452801	2453000	-34.6338	LITCHI014532	Genebody	VAMP724	1493501	1493700	34.3726	LITCHI014395	Genebody	SAR1A	1752401	1752600	-44.5892	LITCHI014429	Genebody	HMGCL	7558501	7558700	-32.4001	LITCHI015003	Genebody	Utp20	7495501	7495700	-68.6931	LITCHI015001	Genebody	CER26L	6779001	6779200
22278201	22278400	-15.3331	LITCHI027315	Genebody	PH1	39122401	39122600	-16.9868	LITCHI014142	Genebody	OTU2	3022201	3022400	-20.2093	LITCHI025638	Genebody	CYP87A3	2457701	2457900	38.7809	LITCHI014533	Genebody	--	1496201	1496400	-43.1045	LITCHI014396	Genebody	CAMTA5	1752401	1752600	-44.5892	LITCHI014430	Genebody	--	7558801	7559000	-50.5592	LITCHI015003	Genebody	Utp20	7558201	7558400	-26.0829	LITCHI015003	Genebody	Utp20	7028501	7028700
22278301	22278500	-22.9042	LITCHI027315	Genebody	PH1	672701	672900	20.3057	LITCHI025351	Genebody	--	3335401	3335600	-19.0787	LITCHI025691	Genebody	KWL1	2525101	2525300	-31.0599	LITCHI014540	Genebody	CUL1	1496301	1496500	-47.1836	LITCHI014396	Genebody	CAMTA5	1756301	1756500	-33.142	LITCHI014431	Genebody	GSVIVT00026920001	7558901	7559100	-58.2581	LITCHI015003	Genebody	Utp20	7558301	7558500	-26.0829	LITCHI015003	Genebody	Utp20	7028601	7028800
22892501	22892700	16.6412	LITCHI027357	Genebody	TBL30	896001	896200	33.4863	LITCHI025367	Genebody	RPS15AE	3513301	3513500	-15.8851	LITCHI025720	Genebody	PUB33	2585901	2586100	26.942	LITCHI014549	Genebody	ALY3	1562301	1562500	26.2774	LITCHI014399	Genebody	BXL1	1756401	1756600	-27.9851	LITCHI014431	Genebody	GSVIVT00026920001	7559001	7559200	-52.4009	LITCHI015003	Genebody	Utp20	7558501	7558700	-44.1243	LITCHI015003	Genebody	Utp20	7167301	7167500
22894001	22894200	-33.9113	LITCHI027357	Genebody	TBL30	1576901	1577100	25.3478	LITCHI025454	Genebody	KU80	4080901	4081100	-26.0756	LITCHI025794	Genebody	MGP4	2586101	2586300	-34.4325	LITCHI014549	Genebody	ALY3	1584801	1585000	25.4222	LITCHI014402	Genebody	--	1757001	1757200	-32.1083	LITCHI014431	Genebody	GSVIVT00026920001	7559101	7559300	-34.3611	LITCHI015003	Genebody	Utp20	7558801	7559000	-53.6828	LITCHI015003	Genebody	Utp20	7191901	7192100
22894101	22894300	-17.4403	LITCHI027357	Genebody	TBL30	1577001	1577200	22.2863	LITCHI025454	Genebody	KU80	5916701	5916900	-18.8371	LITCHI026028	Genebody	At1g31830	2588101	2588300	-25.2576	LITCHI014549	Genebody	ALY3	1655901	1656100	-25.8575	LITCHI014412	Genebody	COBL7	1757101	1757300	-48.97	LITCHI014431	Genebody	GSVIVT00026920001	7570201	7570400	-37.7991	LITCHI015003	Genebody	Utp20	7558901	7559100	-47.7919	LITCHI015003	Genebody	Utp20	7495501	7495700
22900301	22900500	-17.1468	LITCHI027357	Genebody	TBL30	1869601	1869800	18.6759	LITCHI025481	Genebody	KU80	6136001	6136200	-16.9707	LITCHI026061	Genebody	--	2596301	2596500	-40.7071	LITCHI014549	Genebody	ALY3	1655901	1656100	-25.8575	LITCHI014413	Genebody	ARR1	1799601	1799800	-43.8006	LITCHI014435	Genebody	APUM24	7570301	7570500	-26.9151	LITCHI015003	Genebody	Utp20	7559001	7559200	-26.1269	LITCHI015003	Genebody	Utp20	7496001	7496200
23276301	23276500	-28.9954	LITCHI027387	Genebody	SYN1	1897701	1897900	-16.6945	LITCHI025485	Genebody	KU80	8929201	8929400	-22.9483	LITCHI026354	Genebody	SDR5	2620301	2620500	31.6218	LITCHI014554	Genebody	--	1656201	1656400	-33.5895	LITCHI014413	Genebody	ARR1	1799601	1799800	-43.8006	LITCHI014436	Genebody	ATJ49	7605401	7605600	-26.6143	LITCHI015008	Genebody	--	7559101	7559300	-32.4009	LITCHI015003	Genebody	Utp20	7558201	7558400
23276401	23276600	-15.8387	LITCHI027387	Genebody	SYN1	1897801	1898000	-24.5893	LITCHI025485	Genebody	KU80	10032801	10033000	-18.0766	LITCHI026473	Genebody	ephA	2620401	2620600	26.3069	LITCHI014554	Genebody	--	1657801	1658000	54.3697	LITCHI014413	Genebody	ARR1	1810601	1810800	28.0645	LITCHI014437	Genebody	Daglb	7607901	7608100	-79.1484	LITCHI015008	Genebody	--	7559201	7559400	-32.2271	LITCHI015003	Genebody	Utp20	7558301	7558500
23277201	23277400	-16.6969	LITCHI027387	Genebody	SYN1	1897901	1898100	-19.259	LITCHI025485	Genebody	KU80	11033601	11033800	-20.9434	LITCHI026587	Genebody	STS1	2631201	2631400	29.021	LITCHI014557	Genebody	--	1682001	1682200	33.7079	LITCHI014416	Genebody	--	1824201	1824400	-25.2809	LITCHI014441	Genebody	PLDZETA1	7608001	7608200	-82.2738	LITCHI015008	Genebody	--	7570201	7570400	-39.4959	LITCHI015003	Genebody	Utp20	7558501	7558700
23610601	23610800	-20.7553	LITCHI027423	Genebody	AVT6C	2310201	2310400	15.1888	LITCHI025548	Genebody	BEN1	12042101	12042300	-19.5813	LITCHI026679	Genebody	--	2631301	2631500	38.2514	LITCHI014557	Genebody	--	1723901	1724100	33.1509	LITCHI014421	Genebody	--	1845301	1845500	33.8836	LITCHI014442	Genebody	RPL19A	7608101	7608300	-80.198	LITCHI015008	Genebody	--	7570301	7570500	-35.1817	LITCHI015003	Genebody	Utp20	7558901	7559100
23610701	23610900	-23.1671	LITCHI027423	Genebody	AVT6C	2352401	2352600	31.8182	LITCHI025554	Genebody	KU80	12083501	12083700	-21.3139	LITCHI026684	Genebody	ABCB11	2800801	2801000	-28.7282	LITCHI014578	Genebody	--	1723901	1724100	33.1509	LITCHI014422	Genebody	--	1851901	1852100	-31.31	LITCHI014443	Genebody	--	7608201	7608400	-76.1488	LITCHI015008	Genebody	--	7605401	7605600	-25.2249	LITCHI015008	Genebody	--	7559001	7559200
23705301	23705500	-15.8242	LITCHI027431	Genebody	NUG2	2719601	2719800	-16.4592	LITCHI025594	Genebody	At2g45640	12437301	12437500	-20.3546	LITCHI026710	Genebody	--	2800801	2801000	-28.7282	LITCHI014579	Genebody	--	1724001	1724200	32.893	LITCHI014421	Genebody	--	1864901	1865100	-40.8935	LITCHI014445	Genebody	--	7608601	7608800	-80.5319	LITCHI015008	Genebody	--	7607901	7608100	-65.6964	LITCHI015008	Genebody	--	7559101	7559300
23848201	23848400	-17.1149	LITCHI027452	Genebody	GSTZ1	2784901	2785100	-25.1502	LITCHI025602	Genebody	--	12561901	12562100	-15.3862	LITCHI026727	Genebody	PCMP-E91	2864901	2865100	-30	LITCHI014587	Genebody	RCOM_0679870	1724001	1724200	32.893	LITCHI014422	Genebody	--	1865001	1865200	-31.9607	LITCHI014445	Genebody	--	7608701	7608900	-71.5542	LITCHI015008	Genebody	--	7608001	7608200	-68.2714	LITCHI015008	Genebody	--	7559201	7559400
24727101	24727300	-25.5494	LITCHI027531	Genebody	TCS1	2882301	2882500	-17.0221	LITCHI025621	Genebody	--	12584801	12585000	-15.8067	LITCHI026730	Genebody	PCMP-E91	2884001	2884200	-31.618	LITCHI014590	Genebody	--	1734001	1734200	31.3631	LITCHI014426	Genebody	HIPP23	1878301	1878500	31.382	LITCHI014448	Genebody	plaa2	7609501	7609700	-25.1607	LITCHI015008	Genebody	--	7608101	7608300	-66.7682	LITCHI015008	Genebody	--	7570201	7570400
24727201	24727400	-19.4215	LITCHI027531	Genebody	TCS1	3022001	3022200	-16.6581	LITCHI025638	Genebody	CYP87A3	12700501	12700700	15.2486	LITCHI026744	Genebody	--	2884001	2884200	-31.618	LITCHI014591	Genebody	--	1734301	1734500	34.2342	LITCHI014426	Genebody	HIPP23	1878901	1879100	-42.0635	LITCHI014448	Genebody	plaa2	7611901	7612100	-28.8612	LITCHI015008	Genebody	--	7608201	7608400	-58.5408	LITCHI015008	Genebody	--	7570301	7570500
25076801	25077000	-16.8138	LITCHI027565	Genebody	EIF2A	3022101	3022300	-22.1717	LITCHI025638	Genebody	CYP87A3	13650201	13650400	-25.5185	LITCHI026835	Genebody	Polr3k	2911501	2911700	-38.7427	LITCHI014594	Genebody	BAM9	1734401	1734600	28.8674	LITCHI014426	Genebody	HIPP23	1879001	1879200	-42.0635	LITCHI014448	Genebody	plaa2	7612301	7612500	-43.5685	LITCHI015008	Genebody	--	7608301	7608500	-63.3976	LITCHI015008	Genebody	--	7607901	7608100
25721001	25721200	-17.1981	LITCHI027624	Genebody	SBT4.15	3208101	3208300	-15.3432	LITCHI025665	Genebody	SDR1	14337301	14337500	20.1312	LITCHI026910	Genebody	ANR	2911501	2911700	-38.7427	LITCHI014595	Genebody	TULP3	1752301	1752500	-60.1671	LITCHI014429	Genebody	HMGCL	1883901	1884100	-51.2821	LITCHI014449	Genebody	--	7612701	7612900	-33.2258	LITCHI015008	Genebody	--	7608401	7608600	-67.0155	LITCHI015008	Genebody	--	7608001	7608200
26031701	26031900	-16.3738	LITCHI027646	Genebody	WAKL20	3335401	3335600	18.1789	LITCHI025691	Genebody	KWL1	14451301	14451500	-23.2483	LITCHI026919	Genebody	AS	2911601	2911800	-35.5084	LITCHI014594	Genebody	BAM9	1752301	1752500	-60.1671	LITCHI014430	Genebody	--	1884001	1884200	-51.2821	LITCHI014449	Genebody	--	7612901	7613100	-27.1356	LITCHI015008	Genebody	--	7608501	7608700	-71.4757	LITCHI015008	Genebody	--	7608101	7608300
26981301	26981500	-22.7607	LITCHI027719	Genebody	PP16-1	3346601	3346800	-28.0215	LITCHI025691	Genebody	KWL1	14451401	14451600	-26.6341	LITCHI026919	Genebody	AS	2911601	2911800	-35.5084	LITCHI014595	Genebody	TULP3	1752401	1752600	-42.1357	LITCHI014429	Genebody	HMGCL	1888201	1888400	59.7758	LITCHI014449	Genebody	--	7617101	7617300	-25.4756	LITCHI015008	Genebody	--	7608601	7608800	-73.4807	LITCHI015008	Genebody	--	7608201	7608400
26981401	26981600	-15.4236	LITCHI027719	Genebody	PP16-1	3513401	3513600	22.07	LITCHI025720	Genebody	PUB33	14457301	14457500	-17.2314	LITCHI026920	Genebody	AS	2911701	2911900	-37.934	LITCHI014594	Genebody	BAM9	1752401	1752600	-42.1357	LITCHI014430	Genebody	--	1888301	1888500	67.4757	LITCHI014449	Genebody	--	7617201	7617400	-53.407	LITCHI015008	Genebody	--	7608701	7608900	-68.0075	LITCHI015008	Genebody	--	7608401	7608600
31153701	31153900	-26.5549	LITCHI027825	Genebody	RABF1	4109001	4109200	-15.2397	LITCHI025798	Genebody	--	15052001	15052200	-18.1419	LITCHI026964	Genebody	CEQORH	2911701	2911900	-37.934	LITCHI014595	Genebody	TULP3	1756601	1756800	27.7691	LITCHI014431	Genebody	GSVIVT00026920001	1889701	1889900	-26.1682	LITCHI014449	Genebody	--	7617301	7617500	-64.6126	LITCHI015008	Genebody	--	7609501	7609700	-27.3583	LITCHI015008	Genebody	--	7608501	7608700
32451001	32451200	-19.4136	LITCHI027833	Genebody	PAT15	6306901	6307100	16.6292	LITCHI026086	Genebody	--	15709001	15709200	-15.1745	LITCHI026995	Genebody	MADS1	2960401	2960600	52.8561	LITCHI014599	Genebody	ACP1	1756701	1756900	45.5496	LITCHI014431	Genebody	GSVIVT00026920001	1889901	1890100	-60.5263	LITCHI014449	Genebody	--	7617401	7617600	-69.6429	LITCHI015008	Genebody	--	7612301	7612500	-38.7276	LITCHI015008	Genebody	--	7608601	7608800
35248701	35248900	-15.1496	LITCHI027947	Genebody	PP2C38	10006601	10006800	22.1751	LITCHI026471	Genebody	ephA	15709701	15709900	-16.8067	LITCHI026995	Genebody	MADS1	2960501	2960700	49.4092	LITCHI014599	Genebody	ACP1	1757001	1757200	-30.2876	LITCHI014431	Genebody	GSVIVT00026920001	1890001	1890200	-60.5263	LITCHI014449	Genebody	--	7648601	7648800	-41.1018	LITCHI015010	Genebody	BGAL9	7612701	7612900	-28.0276	LITCHI015008	Genebody	--	7608701	7608900
35491201	35491400	-17.7235	LITCHI027959	Genebody	CHI	10801201	10801400	20.4136	LITCHI026557	Genebody	GEP	15709801	15710000	-19.087	LITCHI026995	Genebody	MADS1	2966401	2966600	-27.9287	LITCHI014599	Genebody	ACP1	1757101	1757300	-45.2509	LITCHI014431	Genebody	GSVIVT00026920001	1892501	1892700	29.1398	LITCHI014449	Genebody	--	7657201	7657400	-50.9033	LITCHI015010	Genebody	BGAL9	7617201	7617400	-57.6862	LITCHI015008	Genebody	--	7609501	7609700
35491301	35491500	-17.6866	LITCHI027959	Genebody	CHI	12041601	12041800	-17.0344	LITCHI026679	Genebody	--	16202001	16202200	-19.3708	LITCHI027028	Genebody	CCAMK	3016401	3016600	25.3122	LITCHI014608	Genebody	PER24	1773001	1773200	33.4083	LITCHI014432	Genebody	TPR2	1910201	1910400	-46.4387	LITCHI014449	Genebody	--	7657301	7657500	-44.1142	LITCHI015010	Genebody	BGAL9	7617301	7617500	-69.8117	LITCHI015008	Genebody	--	7611801	7612000
2667701	2667900	-15.6667	LITCHI030113	Genebody	CWINV1	12083501	12083700	-19.9588	LITCHI026684	Genebody	ABCB11	18177201	18177400	20.825	LITCHI027161	Genebody	SPCC1827.05c	3121101	3121300	32.395	LITCHI014615	Genebody	DCAF11	1799501	1799700	-50.3332	LITCHI014435	Genebody	APUM24	1910301	1910500	-47.516	LITCHI014449	Genebody	--	7657401	7657600	-37.1957	LITCHI015010	Genebody	BGAL9	7617401	7617600	-73.1621	LITCHI015008	Genebody	--	7611901	7612100
2667801	2668000	-19.1608	LITCHI030113	Genebody	CWINV1	12700401	12700600	17.4287	LITCHI026744	Genebody	--	18410201	18410400	20.4648	LITCHI027179	Genebody	GAT1	3121801	3122000	-55.3876	LITCHI014615	Genebody	DCAF11	1799501	1799700	-50.3332	LITCHI014436	Genebody	ATJ49	1918001	1918200	-33.0031	LITCHI014449	Genebody	--	7657501	7657700	-64.2991	LITCHI015010	Genebody	BGAL9	7617501	7617700	-36.5923	LITCHI015008	Genebody	--	7612301	7612500
3281201	3281400	-15.7486	LITCHI030179	Genebody	AGL82	12700501	12700700	21.7542	LITCHI026744	Genebody	--	18412101	18412300	-18.2324	LITCHI027179	Genebody	GAT1	3121901	3122100	-55.8621	LITCHI014615	Genebody	DCAF11	1799601	1799800	-29.8645	LITCHI014435	Genebody	APUM24	1941501	1941700	-33.4911	LITCHI014453	Genebody	SUS2	7657601	7657800	-64.9747	LITCHI015010	Genebody	BGAL9	7617701	7617900	-37.862	LITCHI015008	Genebody	--	7612401	7612600
3281301	3281500	-31.7543	LITCHI030179	Genebody	AGL82	13285501	13285700	-17.6594	LITCHI026803	Genebody	CIPK9	19890401	19890600	-15.6373	LITCHI027232	Genebody	4CLL5	3163301	3163500	25.5452	LITCHI014622	Genebody	At4g15545	1799601	1799800	-29.8645	LITCHI014436	Genebody	ATJ49	1945401	1945600	30.3091	LITCHI014453	Genebody	SUS2	7657701	7657900	-70.0749	LITCHI015010	Genebody	BGAL9	7648601	7648800	-36.0861	LITCHI015010	Genebody	BGAL9	7612701	7612900
3281401	3281600	-23.2395	LITCHI030179	Genebody	AGL82	13285601	13285800	-16.6366	LITCHI026803	Genebody	CIPK9	19993401	19993600	15.491	LITCHI027233	Genebody	CRTISO	3264101	3264300	-33.0102	LITCHI014632	Genebody	RF298	1845301	1845500	43.9344	LITCHI014442	Genebody	RPL19A	1945501	1945700	38.5649	LITCHI014453	Genebody	SUS2	7658101	7658300	-83.391	LITCHI015010	Genebody	BGAL9	7657201	7657400	-54.533	LITCHI015010	Genebody	BGAL9	7617201	7617400
3457101	3457300	-16.3325	LITCHI030201	Genebody	--	13650201	13650400	-22.4997	LITCHI026835	Genebody	Polr3k	22278301	22278500	-18.4103	LITCHI027315	Genebody	PH1	3265301	3265500	-30.7925	LITCHI014632	Genebody	RF298	1851901	1852100	-31.1631	LITCHI014443	Genebody	--	1945601	1945800	30.8618	LITCHI014453	Genebody	SUS2	7658201	7658400	-83.255	LITCHI015010	Genebody	BGAL9	7657301	7657500	-50.5428	LITCHI015010	Genebody	BGAL9	7617301	7617500
3622201	3622400	-20.9348	LITCHI030217	Genebody	RBX1A	14372501	14372700	-19.271	LITCHI026912	Genebody	DFR	22894001	22894200	-22.1498	LITCHI027357	Genebody	TBL30	3265401	3265600	-30.7866	LITCHI014632	Genebody	RF298	1864901	1865100	-49.5856	LITCHI014445	Genebody	--	1954001	1954200	29.9311	LITCHI014454	Genebody	IBR3	7658301	7658500	-79.7891	LITCHI015010	Genebody	BGAL9	7657401	7657600	-35.7616	LITCHI015010	Genebody	BGAL9	7617401	7617600
3622301	3622500	-15.8375	LITCHI030217	Genebody	RBX1A	15052001	15052200	-19.3519	LITCHI026964	Genebody	CEQORH	23276301	23276500	-26.9954	LITCHI027387	Genebody	SYN1	3285201	3285400	-28.7669	LITCHI014635	Genebody	SAC3B	1865901	1866100	-28.125	LITCHI014445	Genebody	--	1956001	1956200	-35.6531	LITCHI014454	Genebody	IBR3	7658601	7658800	-76.5873	LITCHI015010	Genebody	BGAL9	7657501	7657700	-56.982	LITCHI015010	Genebody	BGAL9	7648801	7649000
4138901	4139100	-17.2601	LITCHI030266	Genebody	--	15709701	15709900	-15.0706	LITCHI026995	Genebody	MADS1	23610601	23610800	-16.8654	LITCHI027423	Genebody	AVT6C	3291801	3292000	-34.2259	LITCHI014636	Genebody	At3g06270	1878301	1878500	39.3985	LITCHI014448	Genebody	plaa2	1981301	1981500	-25.3011	LITCHI014457	Genebody	CAPH2	7658701	7658900	-86.7071	LITCHI015010	Genebody	BGAL9	7657601	7657800	-67.0584	LITCHI015010	Genebody	BGAL9	7657201	7657400
4139001	4139200	-24.1937	LITCHI030266	Genebody	--	17495401	17495600	-15.5749	LITCHI027123	Genebody	--	23848201	23848400	-17.2149	LITCHI027452	Genebody	GSTZ1	3291901	3292100	-29.6123	LITCHI014636	Genebody	At3g06270	1878901	1879100	-32.0562	LITCHI014448	Genebody	plaa2	1981601	1981800	30.3322	LITCHI014457	Genebody	CAPH2	7658901	7659100	-70.7873	LITCHI015010	Genebody	BGAL9	7657701	7657900	-69.2593	LITCHI015010	Genebody	BGAL9	7657301	7657500
4480001	4480200	-20.0469	LITCHI030297	Genebody	At3g62120	17974001	17974200	22.8284	LITCHI027152	Genebody	UGT29	24101101	24101300	-15.1445	LITCHI027480	Genebody	--	3312001	3312200	27.6931	LITCHI014638	Genebody	AP5M	1879001	1879200	-32.0562	LITCHI014448	Genebody	plaa2	1994001	1994200	28.4341	LITCHI014459	Genebody	--	7659001	7659200	-70.1764	LITCHI015010	Genebody	BGAL9	7657801	7658000	-62.577	LITCHI015010	Genebody	BGAL9	7657401	7657600
7416401	7416600	-18.8294	LITCHI030432	Genebody	APG	17974101	17974300	16.8208	LITCHI027152	Genebody	UGT29	24727101	24727300	-32.9795	LITCHI027531	Genebody	TCS1	3326001	3326200	30.0107	LITCHI014641	Genebody	Mo25	1883901	1884100	-76.0684	LITCHI014449	Genebody	--	2004101	2004300	-39.5355	LITCHI014460	Genebody	ephA	7659101	7659300	-65.5724	LITCHI015010	Genebody	BGAL9	7658101	7658300	-80.5799	LITCHI015010	Genebody	BGAL9	7657501	7657700
7951601	7951800	-16.3843	LITCHI030464	Genebody	At3g21360	18410201	18410400	22.3833	LITCHI027179	Genebody	GAT1	24727201	24727400	-21.0742	LITCHI027531	Genebody	TCS1	3330301	3330500	-34.7506	LITCHI014641	Genebody	Mo25	1884001	1884200	-76.0684	LITCHI014449	Genebody	--	2004101	2004300	-39.5355	LITCHI014461	Genebody	FAHD1	7659201	7659400	-61.9844	LITCHI015010	Genebody	BGAL9	7658201	7658400	-84.8221	LITCHI015010	Genebody	BGAL9	7657601	7657800
8259001	8259200	17.7259	LITCHI030489	Genebody	--	20367701	20367900	-20.1853	LITCHI027247	Genebody	RABC2A	26981301	26981500	-16.6173	LITCHI027719	Genebody	PP16-1	3476701	3476900	30.5775	LITCHI014664	Genebody	--	1887601	1887800	35.151	LITCHI014449	Genebody	--	2007901	2008100	34.2403	LITCHI014462	Genebody	GEX2	7659301	7659500	-73.2594	LITCHI015010	Genebody	BGAL9	7658301	7658500	-84.7463	LITCHI015010	Genebody	BGAL9	7657701	7657900
9758601	9758800	-20.107	LITCHI030638	Genebody	Copb2	20610901	20611100	-16.6194	LITCHI027258	Genebody	--	26981401	26981600	-16.4867	LITCHI027719	Genebody	PP16-1	3509601	3509800	-25.4361	LITCHI014667	Genebody	--	1888201	1888400	60.6256	LITCHI014449	Genebody	--	2008001	2008200	35.0585	LITCHI014462	Genebody	GEX2	7659401	7659600	-54.9231	LITCHI015010	Genebody	BGAL9	7658401	7658600	-88.1356	LITCHI015010	Genebody	BGAL9	7658101	7658300
9843601	9843800	20.4058	LITCHI030642	Genebody	STS1	20956501	20956700	15.6001	LITCHI027265	Genebody	--	33221601	33221800	-22.0047	LITCHI027853	Genebody	WAV3	3509701	3509900	-30.0113	LITCHI014667	Genebody	--	1888301	1888500	67.7459	LITCHI014449	Genebody	--	2011301	2011500	25.8777	LITCHI014462	Genebody	GEX2	7659601	7659800	-34.9085	LITCHI015010	Genebody	BGAL9	7658501	7658700	-71.5909	LITCHI015010	Genebody	BGAL9	7658201	7658400
9970001	9970200	-18.183	LITCHI030663	Genebody	--	22278301	22278500	-20.8841	LITCHI027315	Genebody	PH1	33221601	33221800	-22.0047	LITCHI027854	Genebody	--	3510401	3510600	-28.0139	LITCHI014667	Genebody	--	1889901	1890100	-53.1073	LITCHI014449	Genebody	--	2015101	2015300	-43.6072	LITCHI014463	Genebody	BCE2	7659701	7659900	-28.1246	LITCHI015010	Genebody	BGAL9	7658601	7658800	-77.2469	LITCHI015010	Genebody	BGAL9	7658301	7658500
10195601	10195800	-18.185	LITCHI030687	Genebody	--	23276301	23276500	-36.8475	LITCHI027387	Genebody	SYN1	33221701	33221900	-34.6103	LITCHI027853	Genebody	WAV3	3510501	3510700	-44.4299	LITCHI014667	Genebody	--	1890001	1890200	-53.1073	LITCHI014449	Genebody	--	2015801	2016000	-63.5815	LITCHI014463	Genebody	BCE2	7672801	7673000	53.7968	LITCHI015011	Genebody	BGLU12	7658701	7658900	-88.8524	LITCHI015010	Genebody	BGAL9	7658501	7658700
11838501	11838700	17.5207	LITCHI030794	Genebody	At1g61190	23276401	23276600	-22.3582	LITCHI027387	Genebody	SYN1	33221701	33221900	-34.6103	LITCHI027854	Genebody	--	4390001	4390200	-35.3874	LITCHI014689	Genebody	BPM2	1894901	1895100	-25.7869	LITCHI014449	Genebody	--	2015901	2016100	-64.1389	LITCHI014463	Genebody	BCE2	7747301	7747500	32.2209	LITCHI015017	Genebody	NOV	7658801	7659000	-95.2381	LITCHI015010	Genebody	BGAL9	7658601	7658800
12641901	12642100	-21.1582	LITCHI030853	Genebody	ATS3B	23365601	23365800	15.0299	LITCHI027392	Genebody	PCMP-H71	34251301	34251500	-20.1884	LITCHI027898	Genebody	--	4423101	4423300	-32.8241	LITCHI014692	Genebody	cmbl	1895001	1895200	-32.1392	LITCHI014449	Genebody	--	2059101	2059300	31.1084	LITCHI014467	Genebody	FANCI	7747801	7748000	39.0598	LITCHI015017	Genebody	NOV	7658901	7659100	-70.0348	LITCHI015010	Genebody	BGAL9	7658701	7658900
12865301	12865500	-19.6721	LITCHI030875	Genebody	--	23705301	23705500	-15.2638	LITCHI027431	Genebody	NUG2	35491201	35491400	-15.803	LITCHI027959	Genebody	CHI	4423201	4423400	-31.0904	LITCHI014692	Genebody	cmbl	1895101	1895300	-37.6	LITCHI014449	Genebody	--	2059201	2059400	26.1498	LITCHI014467	Genebody	FANCI	7747901	7748100	31.7284	LITCHI015017	Genebody	NOV	7659001	7659200	-63.9767	LITCHI015010	Genebody	BGAL9	7658901	7659100
12865401	12865600	-18.9775	LITCHI030875	Genebody	--	23848101	23848300	-16.2714	LITCHI027452	Genebody	GSTZ1	35491301	35491500	-20.6548	LITCHI027959	Genebody	CHI	4475801	4476000	-26.8817	LITCHI014696	Genebody	serinc	1910201	1910400	-52.1324	LITCHI014449	Genebody	--	2073301	2073500	39.2612	LITCHI014468	Genebody	MFP2	7767101	7767300	53.0098	LITCHI015018	Genebody	--	7659101	7659300	-62.4185	LITCHI015010	Genebody	BGAL9	7659001	7659200
12865501	12865700	-15.0128	LITCHI030875	Genebody	--	23848201	23848400	-21.5942	LITCHI027452	Genebody	GSTZ1	2981601	2981800	-16.3213	LITCHI030142	Genebody	ALA4	4487101	4487300	39.1818	LITCHI014699	Genebody	PCMP-E42	1910301	1910500	-65.1503	LITCHI014449	Genebody	--	2073401	2073600	35.4466	LITCHI014468	Genebody	MFP2	7767201	7767400	47.4329	LITCHI015018	Genebody	--	7659201	7659400	-66.4062	LITCHI015010	Genebody	BGAL9	7659101	7659300
12873301	12873500	15.5212	LITCHI030875	Genebody	--	23848301	23848500	-21.9207	LITCHI027452	Genebody	GSTZ1	3281201	3281400	-19.0084	LITCHI030179	Genebody	AGL82	4487101	4487300	39.1818	LITCHI014700	Genebody	MED33A	1918001	1918200	-39.6648	LITCHI014449	Genebody	--	2137501	2137700	-28.8245	LITCHI014479	Genebody	PRL2	7767301	7767500	38.8552	LITCHI015018	Genebody	--	7659301	7659500	-71.9577	LITCHI015010	Genebody	BGAL9	7659201	7659400
14203801	14204000	-15.3527	LITCHI030946	Genebody	--	24727101	24727300	-29.3198	LITCHI027531	Genebody	TCS1	3281301	3281500	-33.7493	LITCHI030179	Genebody	AGL82	4503701	4503900	-30.9863	LITCHI014700	Genebody	MED33A	1945201	1945400	29.9597	LITCHI014453	Genebody	SUS2	2142601	2142800	-33.499	LITCHI014479	Genebody	PRL2	7880601	7880800	-25.3585	LITCHI015025	Genebody	MED15A	7659401	7659600	-52.6316	LITCHI015010	Genebody	BGAL9	7659301	7659500
14561401	14561600	-17.174	LITCHI030970	Genebody	--	24727201	24727400	-17.9606	LITCHI027531	Genebody	TCS1	3281401	3281600	-26.2691	LITCHI030179	Genebody	AGL82	4512701	4512900	-49.8872	LITCHI014702	Genebody	RNR2A	1955601	1955800	34.2956	LITCHI014454	Genebody	IBR3	2143101	2143300	-26.3339	LITCHI014479	Genebody	PRL2	7969601	7969800	33.0221	LITCHI015039	Genebody	--	7670401	7670600	92.3077	LITCHI015011	Genebody	BGLU12	7659401	7659600
15129301	15129500	18.7196	LITCHI031026	Genebody	At1g06840	24737601	24737800	-16.8409	LITCHI027531	Genebody	TCS1	3622201	3622400	-18.4658	LITCHI030217	Genebody	RBX1A	4512801	4513000	-31.25	LITCHI014702	Genebody	RNR2A	1955701	1955900	46.2939	LITCHI014454	Genebody	IBR3	2148701	2148900	-56.5235	LITCHI014480	Genebody	--	8065601	8065800	-58.882	LITCHI015048	Genebody	ERF062	7672801	7673000	50.2215	LITCHI015011	Genebody	BGLU12	7659501	7659700
17458201	17458400	-16.2017	LITCHI031150	Genebody	--	26063601	26063800	-15.3325	LITCHI027647	Genebody	--	3622301	3622500	-16.6078	LITCHI030217	Genebody	RBX1A	4533401	4533600	42.598	LITCHI014705	Genebody	sidJ	1981201	1981400	-26.6475	LITCHI014457	Genebody	CAPH2	2148801	2149000	-53.006	LITCHI014480	Genebody	--	8065701	8065900	-43.7799	LITCHI015048	Genebody	ERF062	7723701	7723900	-60.0604	LITCHI015015	Genebody	--	7659601	7659800
18692601	18692800	-16.0872	LITCHI031197	Genebody	MTERF2	26064701	26064900	-16.0908	LITCHI027648	Genebody	--	4394901	4395100	16.4144	LITCHI030290	Genebody	--	4533701	4533900	26.6444	LITCHI014705	Genebody	sidJ	1981301	1981500	-28.2187	LITCHI014457	Genebody	CAPH2	2149201	2149400	49.0627	LITCHI014480	Genebody	--	8094501	8094700	40.6667	LITCHI015051	Genebody	SNL1	7747901	7748100	25.1145	LITCHI015017	Genebody	NOV	7659701	7659900
18762101	18762300	-21.6067	LITCHI031201	Genebody	--	26430901	26431100	17.7327	LITCHI027676	Genebody	ARP5	7416401	7416600	-24.1243	LITCHI030432	Genebody	APG	4533801	4534000	34.032	LITCHI014705	Genebody	sidJ	1981601	1981800	28.6491	LITCHI014457	Genebody	CAPH2	2149801	2150000	31.4764	LITCHI014480	Genebody	--	8094601	8094800	37.4162	LITCHI015051	Genebody	SNL1	7767101	7767300	43.0924	LITCHI015018	Genebody	--	7670401	7670600
18762201	18762400	-20.3552	LITCHI031201	Genebody	--	26981301	26981500	-17.4968	LITCHI027719	Genebody	PP16-1	8259001	8259200	15.1793	LITCHI030489	Genebody	--	4540601	4540800	-26.1868	LITCHI014706	Genebody	--	2004101	2004300	-44.4743	LITCHI014460	Genebody	ephA	2169401	2169600	25.0717	LITCHI014482	Genebody	ATJ49	8094901	8095100	42.2535	LITCHI015051	Genebody	SNL1	7767201	7767400	44.6496	LITCHI015018	Genebody	--	7672801	7673000
21750201	21750400	-21.9924	LITCHI031368	Genebody	At1g16860	32561401	32561600	-20.4199	LITCHI027838	Genebody	--	9167701	9167900	19.5434	LITCHI030590	Genebody	HPPR	4540701	4540900	-33.8156	LITCHI014706	Genebody	--	2004101	2004300	-44.4743	LITCHI014461	Genebody	FAHD1	2173301	2173500	25.7143	LITCHI014483	Genebody	Ncapd3	8094901	8095100	42.2535	LITCHI015052	Genebody	SNL1	7768401	7768600	72.344	LITCHI015018	Genebody	--	7746501	7746700
23176301	23176500	-16.1016	LITCHI031456	Genebody	MTPC4	33221601	33221800	-25.7958	LITCHI027853	Genebody	WAV3	9843601	9843800	15.2653	LITCHI030642	Genebody	STS1	4599601	4599800	-50.0366	LITCHI014713	Genebody	DSPTP1	2007901	2008100	26.9599	LITCHI014462	Genebody	GEX2	2174601	2174800	35.3621	LITCHI014483	Genebody	Ncapd3	8095001	8095200	45.4259	LITCHI015052	Genebody	SNL1	7880601	7880800	-41.7733	LITCHI015025	Genebody	MED15A	7746601	7746800
23326801	23327000	-15.3961	LITCHI031460	Genebody	MNS1	33221601	33221800	-25.7958	LITCHI027854	Genebody	--	9970001	9970200	-15.8054	LITCHI030663	Genebody	--	4613601	4613800	73.7785	LITCHI014715	Genebody	GIP2	2008001	2008200	28.3509	LITCHI014462	Genebody	GEX2	2175301	2175500	33.0768	LITCHI014483	Genebody	Ncapd3	8095101	8095300	25.2603	LITCHI015052	Genebody	SNL1	7880701	7880900	-40.8941	LITCHI015025	Genebody	MED15A	7747301	7747500
23327001	23327200	-15.3809	LITCHI031460	Genebody	MNS1	33221701	33221900	-37.3989	LITCHI027853	Genebody	WAV3	10076201	10076400	-16.7019	LITCHI030675	Genebody	--	4657901	4658100	-27.8213	LITCHI014718	Genebody	TSJT1	2015001	2015200	-29.2038	LITCHI014463	Genebody	BCE2	2182101	2182300	-57.7257	LITCHI014485	Genebody	RFI2	8254301	8254500	-29.1602	LITCHI015068	Genebody	--	7969601	7969800	25.5961	LITCHI015039	Genebody	--	7767101	7767300
23553401	23553600	-19.6602	LITCHI031474	Genebody	--	33221701	33221900	-37.3989	LITCHI027854	Genebody	--	10195601	10195800	-18.2228	LITCHI030687	Genebody	--	4705901	4706100	-26.506	LITCHI014725	Genebody	VIT_05s0020g02800	2015501	2015700	-30.5464	LITCHI014463	Genebody	BCE2	2183101	2183300	-66.2025	LITCHI014485	Genebody	RFI2	8398401	8398600	-28.0149	LITCHI015080	Genebody	LUH	7978501	7978700	-34.5646	LITCHI015040	Genebody	PAP15	7767201	7767400
23862801	23863000	-16.207	LITCHI031483	Genebody	MTPC4	34644901	34645100	16.2193	LITCHI027913	Genebody	DDB_G0281815	10195701	10195900	-15.9145	LITCHI030687	Genebody	--	4705901	4706100	-26.506	LITCHI014726	Genebody	--	2015801	2016000	-59.777	LITCHI014463	Genebody	BCE2	2204001	2204200	26.0652	LITCHI014486	Genebody	TCTP	8460901	8461100	-35.3026	LITCHI015081	Genebody	--	7978601	7978800	-32.572	LITCHI015040	Genebody	PAP15	7767301	7767500
23865701	23865900	-16.7948	LITCHI031483	Genebody	MTPC4	35295301	35295500	15.0412	LITCHI027952	Genebody	RS2Z33	10436001	10436200	17.8527	LITCHI030705	Genebody	At5g05400	4788401	4788600	39.0374	LITCHI014742	Genebody	NPK1	2015901	2016100	-58.7859	LITCHI014463	Genebody	BCE2	2204001	2204200	26.0652	LITCHI014487	Genebody	--	8461401	8461600	-31.1916	LITCHI015081	Genebody	--	8065601	8065800	-51.5134	LITCHI015048	Genebody	ERF062	7978601	7978800
23865801	23866000	-21.2107	LITCHI031483	Genebody	MTPC4	35491101	35491300	-16.6683	LITCHI027959	Genebody	CHI	12130101	12130300	-20.8229	LITCHI030820	Genebody	--	4788501	4788700	47.6213	LITCHI014742	Genebody	NPK1	2073001	2073200	-27.3075	LITCHI014468	Genebody	MFP2	2205501	2205700	-25.0525	LITCHI014487	Genebody	--	8461501	8461700	-45.063	LITCHI015081	Genebody	--	8065701	8065900	-39.1838	LITCHI015048	Genebody	ERF062	7996801	7997000
23865901	23866100	-22.4853	LITCHI031483	Genebody	MTPC4	35491201	35491400	-21.5823	LITCHI027959	Genebody	CHI	12130201	12130400	-19.347	LITCHI030820	Genebody	--	4953001	4953200	-25.0928	LITCHI014758	Genebody	CYCT1-5	2073201	2073400	57.2541	LITCHI014468	Genebody	MFP2	2205701	2205900	75.4902	LITCHI014487	Genebody	--	8461601	8461800	-53.3759	LITCHI015081	Genebody	--	8094501	8094700	41.1765	LITCHI015051	Genebody	SNL1	8065601	8065800
25181001	25181200	-16.2388	LITCHI031543	Genebody	--	35491301	35491500	-23.2483	LITCHI027959	Genebody	CHI	12404101	12404300	-21.3646	LITCHI030838	Genebody	Sec11a	4966601	4966800	-30.9691	LITCHI014759	Genebody	LACS6	2073301	2073500	39.9434	LITCHI014468	Genebody	MFP2	2205801	2206000	60.2124	LITCHI014487	Genebody	--	8461801	8462000	-33.0403	LITCHI015081	Genebody	--	8094601	8094800	29.8377	LITCHI015051	Genebody	SNL1	8065701	8065900
29285901	29286100	-18.7312	LITCHI031676	Genebody	rnf144a	35491401	35491600	-16.9589	LITCHI027959	Genebody	CHI	12404201	12404400	-19.8906	LITCHI030838	Genebody	Sec11a	4969201	4969400	-39.7468	LITCHI014759	Genebody	LACS6	2073401	2073600	30.4562	LITCHI014468	Genebody	MFP2	2220301	2220500	-41.0791	LITCHI014489	Genebody	ESD4	8461901	8462100	-40.625	LITCHI015081	Genebody	--	8094801	8095000	34.8647	LITCHI015051	Genebody	SNL1	8094601	8094800
29286001	29286200	-18.1564	LITCHI031676	Genebody	rnf144a	36230701	36230900	-31.4119	LITCHI027982	Genebody	CSE	12423501	12423700	-18.5257	LITCHI030840	Genebody	At1g80170	4969301	4969500	-36.6055	LITCHI014759	Genebody	LACS6	2123201	2123400	-28.0488	LITCHI014474	Genebody	RPL22B	2220401	2220600	-33.1247	LITCHI014489	Genebody	ESD4	8492101	8492300	-26.8115	LITCHI015084	Genebody	Gba2	8094801	8095000	34.8647	LITCHI015052	Genebody	SNL1	8094701	8094900
30669101	30669300	-22.7357	LITCHI031721	Genebody	mis3	36230801	36231000	-19.276	LITCHI027982	Genebody	CSE	12424801	12425000	-15.9241	LITCHI030840	Genebody	At1g80170	4976901	4977100	-26.9902	LITCHI014760	Genebody	CLC-D	2123201	2123400	-28.0488	LITCHI014475	Genebody	KCS21	2223601	2223800	-28.0892	LITCHI014489	Genebody	ESD4	8492201	8492400	-76.5407	LITCHI015084	Genebody	Gba2	8094901	8095100	37.0952	LITCHI015051	Genebody	SNL1	8094801	8095000
30669201	30669400	-16.4012	LITCHI031721	Genebody	mis3	1309201	1309400	-16.4939	LITCHI030032	Genebody	--	12465601	12465800	-17.2654	LITCHI030845	Genebody	RBL5	4977901	4978100	-28.5044	LITCHI014760	Genebody	CLC-D	2139201	2139400	35.6774	LITCHI014479	Genebody	PRL2	2231501	2231700	32.9171	LITCHI014492	Genebody	ABCC14	8492301	8492500	-92.6007	LITCHI015084	Genebody	Gba2	8094901	8095100	37.0952	LITCHI015052	Genebody	SNL1	8094801	8095000
30849301	30849500	-15.1984	LITCHI031730	Genebody	fray2	2667501	2667700	-22.2275	LITCHI030113	Genebody	CWINV1	12865301	12865500	-22.509	LITCHI030875	Genebody	--	5187401	5187600	-26.51	LITCHI014773	Genebody	--	2139301	2139500	27.4349	LITCHI014479	Genebody	PRL2	2236501	2236700	-38.7345	LITCHI014494	Genebody	--	8621001	8621200	32.2506	LITCHI015094	Genebody	--	8095001	8095200	33.8558	LITCHI015052	Genebody	SNL1	8094901	8095100
32390101	32390300	-17.6057	LITCHI031810	Genebody	CODM	3281301	3281500	-25.6293	LITCHI030179	Genebody	AGL82	12865401	12865600	-20.1308	LITCHI030875	Genebody	--	5190901	5191100	-25.2503	LITCHI014774	Genebody	--	2143101	2143300	-27.6507	LITCHI014479	Genebody	PRL2	2248401	2248600	-25.8576	LITCHI014495	Genebody	At3g06920	8621101	8621300	39.7959	LITCHI015094	Genebody	--	8215001	8215200	-43.0735	LITCHI015066	Genebody	PHL3	8094901	8095100
32390201	32390400	-17.0239	LITCHI031810	Genebody	CODM	3281401	3281600	-21.5614	LITCHI030179	Genebody	AGL82	12881901	12882100	-15.5045	LITCHI030875	Genebody	--	5191701	5191900	-37.6742	LITCHI014774	Genebody	--	2148701	2148900	-71.9324	LITCHI014480	Genebody	--	2261601	2261800	34.7781	LITCHI014498	Genebody	TOC159	8621201	8621400	36.3734	LITCHI015094	Genebody	--	8460201	8460400	-31.1956	LITCHI015081	Genebody	--	8095001	8095200
33983001	33983200	-16.9122	LITCHI031888	Genebody	--	3503901	3504100	-18.5438	LITCHI030203	Genebody	At2g30660	12901001	12901200	15.9882	LITCHI030875	Genebody	--	5278601	5278800	-40.978	LITCHI014778	Genebody	LECRK2	2148801	2149000	-69.2121	LITCHI014480	Genebody	--	2264601	2264800	34.389	LITCHI014499	Genebody	OVA2	8621301	8621500	32.3646	LITCHI015094	Genebody	--	8460901	8461100	-28.0886	LITCHI015081	Genebody	--	8095101	8095300
5645201	5645400	-20.0225	LITCHI000183	Genebody	RZF1	3748901	3749100	15.0924	LITCHI030231	Genebody	SPL2	14203801	14204000	-21.158	LITCHI030946	Genebody	--	5288901	5289100	-64.2551	LITCHI014778	Genebody	LECRK2	2149801	2150000	38.4921	LITCHI014480	Genebody	--	2273001	2273200	27.2371	LITCHI014499	Genebody	OVA2	8621401	8621600	32.6076	LITCHI015094	Genebody	--	8461301	8461500	-34.6424	LITCHI015081	Genebody	--	8214901	8215100
5645301	5645500	-23.3044	LITCHI000183	Genebody	RZF1	3826401	3826600	-27.2391	LITCHI030241	Genebody	--	14470201	14470400	-17.551	LITCHI030962	Genebody	AHA9	5289001	5289200	-47.5586	LITCHI014778	Genebody	LECRK2	2166201	2166400	26.0163	LITCHI014482	Genebody	ATJ49	2273001	2273200	27.2371	LITCHI014500	Genebody	PRMT13	8648301	8648500	-36.0283	LITCHI015095	Genebody	chtf18	8461401	8461600	-47.8481	LITCHI015081	Genebody	--	8215001	8215200
7348601	7348800	-21.7707	LITCHI000243	Genebody	--	4480101	4480300	-16.4586	LITCHI030297	Genebody	At3g62120	14470201	14470400	-17.551	LITCHI030963	Genebody	RTL1	5290801	5291000	31.0729	LITCHI014778	Genebody	LECRK2	2173301	2173500	32.0021	LITCHI014483	Genebody	Ncapd3	2273101	2273300	25.4957	LITCHI014499	Genebody	OVA2	8648401	8648600	-31.4978	LITCHI015095	Genebody	chtf18	8461501	8461700	-74.7576	LITCHI015081	Genebody	--	8298201	8298400
7348701	7348900	-24.1943	LITCHI000243	Genebody	--	4760301	4760500	15.0947	LITCHI030319	Genebody	pod	14553601	14553800	22.0143	LITCHI030970	Genebody	--	5324201	5324400	-25.2413	LITCHI014781	Genebody	At1g31672	2173701	2173900	30.1282	LITCHI014483	Genebody	Ncapd3	2273101	2273300	25.4957	LITCHI014500	Genebody	PRMT13	8734501	8734700	-50.7389	LITCHI015102	Genebody	coq6	8461601	8461800	-84.7917	LITCHI015081	Genebody	--	8460901	8461100
8607901	8608100	-19.1671	LITCHI000276	Genebody	--	4760401	4760600	15.3942	LITCHI030319	Genebody	pod	14882301	14882500	21.2756	LITCHI031005	Genebody	CYP714C2	5363001	5363200	-33.945	LITCHI014785	Genebody	surE	2174601	2174800	31.0092	LITCHI014483	Genebody	Ncapd3	2279201	2279400	-31.4826	LITCHI014500	Genebody	PRMT13	8734601	8734800	-47.7157	LITCHI015102	Genebody	coq6	8492101	8492300	-40.4029	LITCHI015084	Genebody	Gba2	8461301	8461500
8608001	8608200	-17.0139	LITCHI000276	Genebody	--	8298201	8298400	-18.4053	LITCHI030493	Genebody	CHX4	14882401	14882600	15.2049	LITCHI031005	Genebody	CYP714C2	5363101	5363300	-32.7434	LITCHI014785	Genebody	surE	2182101	2182300	-28	LITCHI014485	Genebody	RFI2	2377101	2377300	-37.8755	LITCHI014521	Genebody	--	8735001	8735200	-95.3925	LITCHI015102	Genebody	coq6	8492201	8492400	-77.1968	LITCHI015084	Genebody	Gba2	8461401	8461600
8608101	8608300	-15.9818	LITCHI000276	Genebody	--	10195601	10195800	-16.7426	LITCHI030687	Genebody	--	15315401	15315600	18.4938	LITCHI031033	Genebody	RPT3	5366901	5367100	-33.1096	LITCHI014785	Genebody	surE	2183101	2183300	-68.0396	LITCHI014485	Genebody	RFI2	2377201	2377400	-46.7368	LITCHI014521	Genebody	--	8735101	8735300	-87.7649	LITCHI015102	Genebody	coq6	8492301	8492500	-88.3803	LITCHI015084	Genebody	Gba2	8461501	8461700
9560501	9560700	-15.3547	LITCHI000313	Genebody	--	11212501	11212700	-17.8117	LITCHI030747	Genebody	AOP1.2	15451201	15451400	-23.4295	LITCHI031039	Genebody	MES17	5380601	5380800	-40.8029	LITCHI014787	Genebody	--	2205701	2205900	83.1795	LITCHI014487	Genebody	--	2377701	2377900	29.9805	LITCHI014521	Genebody	--	8735201	8735400	-87.1619	LITCHI015102	Genebody	coq6	8492401	8492600	-56.781	LITCHI015084	Genebody	Gba2	8492101	8492300
9560601	9560800	-21.9727	LITCHI000313	Genebody	--	11742401	11742600	-17.8532	LITCHI030785	Genebody	TCX3	17458201	17458400	-20.571	LITCHI031150	Genebody	--	5391701	5391900	-50.5683	LITCHI014788	Genebody	surE	2205801	2206000	68.791	LITCHI014487	Genebody	--	2452701	2452900	-26.1731	LITCHI014532	Genebody	VAMP724	8735301	8735500	-89.6182	LITCHI015102	Genebody	coq6	8550401	8550600	-30.0144	LITCHI015088	Genebody	PP2B2	8492201	8492400
9560701	9560900	-22.7222	LITCHI000313	Genebody	--	11742401	11742600	-17.8532	LITCHI030786	Genebody	PWP2	18691401	18691600	-17.8023	LITCHI031197	Genebody	MTERF2	5391801	5392000	-54.3659	LITCHI014788	Genebody	surE	2213801	2214000	30.4221	LITCHI014488	Genebody	KIN13A	2452801	2453000	-37.2209	LITCHI014532	Genebody	VAMP724	8738301	8738500	-67.8916	LITCHI015102	Genebody	coq6	8550501	8550700	-49.083	LITCHI015088	Genebody	PP2B2	8492301	8492500
9560801	9561000	-17.5252	LITCHI000313	Genebody	--	12423501	12423700	-16.0431	LITCHI030840	Genebody	At1g80170	18691501	18691700	-15.8192	LITCHI031197	Genebody	MTERF2	5393201	5393400	38.6427	LITCHI014788	Genebody	surE	2220301	2220500	-32.7717	LITCHI014489	Genebody	ESD4	2457701	2457900	43.0403	LITCHI014533	Genebody	--	8738401	8738600	-80.7789	LITCHI015102	Genebody	coq6	8550601	8550800	-53.3055	LITCHI015088	Genebody	PP2B2	8492501	8492700
9560901	9561100	-15.7014	LITCHI000313	Genebody	--	12641901	12642100	-20.9992	LITCHI030853	Genebody	ATS3B	18692501	18692700	-16.2112	LITCHI031197	Genebody	MTERF2	5423701	5423900	-60.1778	LITCHI014790	Genebody	At1g53330	2220401	2220600	-30.2378	LITCHI014489	Genebody	ESD4	2486301	2486500	-50.8749	LITCHI014536	Genebody	CUL1	8807601	8807800	-86.803	LITCHI015110	Genebody	CHS1	8621201	8621400	41.2646	LITCHI015094	Genebody	--	8550501	8550700
9561001	9561200	-17.67	LITCHI000313	Genebody	--	12865301	12865500	-22.4675	LITCHI030875	Genebody	--	18692601	18692800	-15.5971	LITCHI031197	Genebody	MTERF2	5423801	5424000	-33.5338	LITCHI014790	Genebody	At1g53330	2231401	2231600	31.6726	LITCHI014492	Genebody	ABCC14	2486401	2486600	-50.3093	LITCHI014536	Genebody	CUL1	8807701	8807900	-49.9671	LITCHI015110	Genebody	CHS1	8621301	8621500	37.9868	LITCHI015094	Genebody	--	8550601	8550800
10293201	10293400	-15.6608	LITCHI000347	Genebody	--	12865401	12865600	-19.5756	LITCHI030875	Genebody	--	21751901	21752100	-23.3135	LITCHI031368	Genebody	At1g16860	5435501	5435700	-44.6868	LITCHI014791	Genebody	RPS24A	2231501	2231700	42.7184	LITCHI014492	Genebody	ABCC14	2525101	2525300	-34.7062	LITCHI014540	Genebody	CUL1	8813101	8813300	-41.9149	LITCHI015111	Genebody	DHAD	8621401	8621600	30.9175	LITCHI015094	Genebody	--	8621201	8621400
10293301	10293500	-15.5368	LITCHI000347	Genebody	--	12881901	12882100	-19.8677	LITCHI030875	Genebody	--	23376501	23376700	-20.7163	LITCHI031463	Genebody	--	5435601	5435800	-47.6376	LITCHI014791	Genebody	RPS24A	2236501	2236700	-29.9551	LITCHI014494	Genebody	--	2525901	2526100	44.886	LITCHI014540	Genebody	CUL1	8814101	8814300	-82.1641	LITCHI015111	Genebody	DHAD	8621501	8621700	29.7872	LITCHI015094	Genebody	--	8621301	8621500
10293401	10293600	-16.2696	LITCHI000347	Genebody	--	13073001	13073200	15.4049	LITCHI030882	Genebody	At1g52360	23699901	23700100	-15.8172	LITCHI031478	Genebody	MTPC4	5507001	5507200	-25.0612	LITCHI014804	Genebody	--	2248401	2248600	-31.8561	LITCHI014495	Genebody	At3g06920	2585901	2586100	26.9416	LITCHI014549	Genebody	ALY3	8814201	8814400	-83.8127	LITCHI015111	Genebody	DHAD	8734401	8734600	-33.4249	LITCHI015102	Genebody	coq6	8621401	8621600
10293501	10293700	-23.1191	LITCHI000347	Genebody	--	14203801	14204000	-16.6486	LITCHI030946	Genebody	--	23700001	23700200	-23.5265	LITCHI031478	Genebody	MTPC4	5538801	5539000	-62.9524	LITCHI014813	Genebody	LOI1	2262101	2262300	-46.8112	LITCHI014498	Genebody	TOC159	2620301	2620500	30.08	LITCHI014554	Genebody	--	8814301	8814500	-84.1407	LITCHI015111	Genebody	DHAD	8734501	8734700	-43.8632	LITCHI015102	Genebody	coq6	8648301	8648500
10293601	10293800	-26.8517	LITCHI000347	Genebody	--	14882301	14882500	21.3657	LITCHI031005	Genebody	CYP714C2	23712501	23712700	-16.0262	LITCHI031480	Genebody	--	5543301	5543500	-51.2846	LITCHI014814	Genebody	--	2264601	2264800	28.3046	LITCHI014499	Genebody	OVA2	2631201	2631400	32.0388	LITCHI014557	Genebody	--	8814401	8814600	-69.4239	LITCHI015111	Genebody	DHAD	8734601	8734800	-45.579	LITCHI015102	Genebody	coq6	8732401	8732600
10293701	10293900	-25.7779	LITCHI000347	Genebody	--	17458401	17458600	-21.8448	LITCHI031150	Genebody	--	23712901	23713100	-15.1996	LITCHI031480	Genebody	--	5550601	5550800	-25.9575	LITCHI014816	Genebody	--	2273001	2273200	30.6503	LITCHI014499	Genebody	OVA2	2631301	2631500	33.3333	LITCHI014557	Genebody	--	8814501	8814700	-73.2955	LITCHI015111	Genebody	DHAD	8734801	8735000	-93.3974	LITCHI015102	Genebody	coq6	8734501	8734700
10293801	10294000	-23.4813	LITCHI000347	Genebody	--	17460301	17460500	-29.0142	LITCHI031150	Genebody	--	23713001	23713200	-15.6782	LITCHI031480	Genebody	--	5666201	5666400	-46.0916	LITCHI014827	Genebody	At2g32040	2273001	2273200	30.6503	LITCHI014500	Genebody	PRMT13	2634801	2635000	31.5126	LITCHI014557	Genebody	--	8814601	8814800	-79.1031	LITCHI015111	Genebody	DHAD	8734901	8735100	-95.1781	LITCHI015102	Genebody	coq6	8734601	8734800
10293901	10294100	-15.3051	LITCHI000347	Genebody	--	17778101	17778300	15.1481	LITCHI031160	Genebody	OSCBPY	23862801	23863000	-17.2701	LITCHI031483	Genebody	MTPC4	5666301	5666500	-59.2806	LITCHI014827	Genebody	At2g32040	2273101	2273300	29.3871	LITCHI014499	Genebody	OVA2	2634901	2635100	26.3833	LITCHI014557	Genebody	--	8814701	8814900	-76.1499	LITCHI015111	Genebody	DHAD	8735001	8735200	-97.7651	LITCHI015102	Genebody	coq6	8734801	8735000
10296101	10296300	-15.9817	LITCHI000348	Genebody	--	18519701	18519900	-15.4354	LITCHI031186	Genebody	OSCBPY	23863201	23863400	-16.6697	LITCHI031483	Genebody	MTPC4	5667401	5667600	-27.2727	LITCHI014827	Genebody	At2g32040	2273101	2273300	29.3871	LITCHI014500	Genebody	PRMT13	2645501	2645700	-35.4331	LITCHI014558	Genebody	At3g06410	8814901	8815100	-76.4324	LITCHI015111	Genebody	DHAD	8735101	8735300	-94.9795	LITCHI015102	Genebody	coq6	8734901	8735100
10296201	10296400	-16.0934	LITCHI000348	Genebody	--	21751901	21752100	-15.6332	LITCHI031368	Genebody	At1g16860	23863301	23863500	-17.568	LITCHI031483	Genebody	MTPC4	5733201	5733400	-33.7079	LITCHI014833	Genebody	CDC73	2354501	2354700	33.4211	LITCHI014518	Genebody	--	2648801	2649000	-28.4211	LITCHI014558	Genebody	At3g06410	8815001	8815200	-77.186	LITCHI015111	Genebody	DHAD	8735201	8735400	-93.4055	LITCHI015102	Genebody	coq6	8735101	8735300
10296301	10296500	-15.7755	LITCHI000348	Genebody	--	23375501	23375700	-16.7412	LITCHI031463	Genebody	--	25180901	25181100	-15.7776	LITCHI031543	Genebody	--	5733201	5733400	-33.7079	LITCHI014834	Genebody	XYP11	2377101	2377300	-31.0345	LITCHI014521	Genebody	--	2662801	2663000	32.1245	LITCHI014560	Genebody	OBGL	8815101	8815300	-84.3327	LITCHI015111	Genebody	DHAD	8735301	8735500	-88.5464	LITCHI015102	Genebody	coq6	8735201	8735400
10517001	10517200	-16.359	LITCHI000356	Genebody	CLPX2	23863101	23863300	-15.409	LITCHI031483	Genebody	MTPC4	29286001	29286200	-17.948	LITCHI031676	Genebody	rnf144a	5755201	5755400	50.9423	LITCHI014840	Genebody	--	2377201	2377400	-31.5091	LITCHI014521	Genebody	--	2663101	2663300	-26.0424	LITCHI014560	Genebody	OBGL	8815201	8815400	-78.2383	LITCHI015111	Genebody	DHAD	8735401	8735600	-26.7943	LITCHI015102	Genebody	coq6	8735301	8735500
10517101	10517300	-21.3136	LITCHI000356	Genebody	CLPX2	23863201	23863400	-16.533	LITCHI031483	Genebody	MTPC4	29332901	29333100	-17.311	LITCHI031678	Genebody	--	5755301	5755500	50.9423	LITCHI014840	Genebody	--	2421601	2421800	-35.0332	LITCHI014527	Genebody	--	2669701	2669900	-25.3836	LITCHI014561	Genebody	PERK13	8815301	8815500	-76.9169	LITCHI015111	Genebody	DHAD	8738301	8738500	-75.699	LITCHI015102	Genebody	coq6	8738301	8738500
10517201	10517400	-30.5202	LITCHI000356	Genebody	CLPX2	23865801	23866000	-19.6169	LITCHI031483	Genebody	MTPC4	31785101	31785300	-20.7725	LITCHI031781	Genebody	At5g15350	5760501	5760700	62.0783	LITCHI014841	Genebody	--	2452801	2453000	-26.5452	LITCHI014532	Genebody	VAMP724	2669801	2670000	-26.7606	LITCHI014561	Genebody	PERK13	8815401	8815600	-78.5028	LITCHI015111	Genebody	DHAD	8738401	8738600	-94	LITCHI015102	Genebody	coq6	8738401	8738600
10517301	10517500	-31.4012	LITCHI000356	Genebody	CLPX2	31785101	31785300	-16.2004	LITCHI031781	Genebody	At5g15350	31785201	31785400	-20.541	LITCHI031781	Genebody	At5g15350	5760501	5760700	62.0783	LITCHI014842	Genebody	SDE3	2457601	2457800	41.4145	LITCHI014533	Genebody	--	2729901	2730100	-26.8395	LITCHI014568	Genebody	APC7	8815501	8815700	-83.2527	LITCHI015111	Genebody	DHAD	8807601	8807800	-88.6447	LITCHI015110	Genebody	CHS1	8807601	8807800
10517601	10517800	-15.3187	LITCHI000356	Genebody	CLPX2	32390201	32390400	-18.9773	LITCHI031810	Genebody	CODM	31785201	31785400	-20.541	LITCHI031782	Genebody	--	5772001	5772200	-25.9569	LITCHI014843	Genebody	PBD1	2457701	2457900	60.0942	LITCHI014533	Genebody	--	2729901	2730100	-26.8395	LITCHI014569	Genebody	ACBP4	8815601	8815800	-87.6545	LITCHI015111	Genebody	DHAD	8807701	8807900	-50.6921	LITCHI015110	Genebody	CHS1	8807701	8807900
10517701	10517900	-15.0794	LITCHI000356	Genebody	CLPX2	32437301	32437500	-16.6923	LITCHI031812	Genebody	DSC1	7348601	7348800	-21.3828	LITCHI000243	Genebody	--	5840101	5840300	-79.3962	LITCHI014850	Genebody	--	2473401	2473600	-26.8519	LITCHI014534	Genebody	--	2766901	2767100	-28.6387	LITCHI014573	Genebody	Os01g0367900	8815701	8815900	-82.1084	LITCHI015111	Genebody	DHAD	8813101	8813300	-41.7847	LITCHI015111	Genebody	DHAD	8812601	8812800
10517801	10518000	-21.1306	LITCHI000356	Genebody	CLPX2	32437401	32437600	-15.3	LITCHI031812	Genebody	DSC1	7348701	7348900	-15.2768	LITCHI000243	Genebody	--	5846701	5846900	-28.0167	LITCHI014852	Genebody	IP5P7	2473501	2473700	-28.1553	LITCHI014534	Genebody	--	2766901	2767100	-28.6387	LITCHI014574	Genebody	--	8815801	8816000	-74.4089	LITCHI015111	Genebody	DHAD	8813301	8813500	-30.8858	LITCHI015111	Genebody	DHAD	8813101	8813300
10517901	10518100	-29.2357	LITCHI000356	Genebody	CLPX2	33983401	33983600	-18.3659	LITCHI031888	Genebody	--	8608101	8608300	-15.0441	LITCHI000276	Genebody	--	5848101	5848300	39.993	LITCHI014852	Genebody	IP5P7	2486301	2486500	-54	LITCHI014536	Genebody	CUL1	2832101	2832300	31.6124	LITCHI014583	Genebody	MIEL1	8815901	8816100	-73.9632	LITCHI015111	Genebody	DHAD	8813401	8813600	-26.7139	LITCHI015111	Genebody	DHAD	8813401	8813600
10518001	10518200	-28.0826	LITCHI000356	Genebody	CLPX2	2281101	2281300	-15.4014	LITCHI000076	Genebody	--	8617901	8618100	-22.563	LITCHI000277	Genebody	BHLH160	5870501	5870700	27.1563	LITCHI014853	Genebody	SUV3	2486401	2486600	-57.1642	LITCHI014536	Genebody	CUL1	2832201	2832400	33.5556	LITCHI014583	Genebody	MIEL1	8816001	8816200	-75.853	LITCHI015111	Genebody	DHAD	8814101	8814300	-86.0809	LITCHI015111	Genebody	DHAD	8814101	8814300
10518101	10518300	-26.0894	LITCHI000356	Genebody	CLPX2	3156901	3157100	18.2097	LITCHI000128	Genebody	--	9225201	9225400	-16.5518	LITCHI000307	Genebody	--	5870501	5870700	27.1563	LITCHI014854	Genebody	At3g22670	2525101	2525300	-38.199	LITCHI014540	Genebody	CUL1	2884001	2884200	-44.3609	LITCHI014590	Genebody	--	8816101	8816300	-73.913	LITCHI015111	Genebody	DHAD	8814201	8814400	-85.5875	LITCHI015111	Genebody	DHAD	8814201	8814400
10518201	10518400	-27.2611	LITCHI000356	Genebody	CLPX2	5645201	5645400	-16.1034	LITCHI000183	Genebody	RZF1	9560601	9560800	-22.621	LITCHI000313	Genebody	--	5887001	5887200	25.0955	LITCHI014855	Genebody	RDM1	2525601	2525800	25.3891	LITCHI014540	Genebody	CUL1	2884001	2884200	-44.3609	LITCHI014591	Genebody	--	8821801	8822000	-25.084	LITCHI015111	Genebody	DHAD	8814301	8814500	-85.5024	LITCHI015111	Genebody	DHAD	8814301	8814500
10518301	10518500	-26.483	LITCHI000356	Genebody	CLPX2	7348601	7348800	-18.8892	LITCHI000243	Genebody	--	9560701	9560900	-17.4132	LITCHI000313	Genebody	--	5895801	5896000	-93.4122	LITCHI014858	Genebody	HMT3	2525901	2526100	41.2088	LITCHI014540	Genebody	CUL1	2911501	2911700	-34.5629	LITCHI014594	Genebody	BAM9	9092301	9092500	-87.5096	LITCHI015131	Genebody	--	8814401	8814600	-75.7759	LITCHI015111	Genebody	DHAD	8814401	8814600
10518401	10518600	-26.4081	LITCHI000356	Genebody	CLPX2	7348701	7348900	-23.6101	LITCHI000243	Genebody	--	9561001	9561200	-21.8653	LITCHI000313	Genebody	--	5896701	5896900	-63.7509	LITCHI014858	Genebody	HMT3	2526001	2526200	48.3858	LITCHI014540	Genebody	CUL1	2911501	2911700	-34.5629	LITCHI014595	Genebody	TULP3	9092401	9092600	-95.6789	LITCHI015131	Genebody	--	8814501	8814700	-80.7292	LITCHI015111	Genebody	DHAD	8814501	8814700
10518501	10518700	-25.1179	LITCHI000356	Genebody	CLPX2	8606601	8606800	-15.534	LITCHI000276	Genebody	--	9561101	9561300	-22.0452	LITCHI000313	Genebody	--	5896801	5897000	-62.8263	LITCHI014858	Genebody	HMT3	2588101	2588300	-27.9623	LITCHI014549	Genebody	ALY3	2911601	2911800	-41.8768	LITCHI014594	Genebody	BAM9	9254301	9254500	-56.1986	LITCHI015149	Genebody	HSP26-A	8814601	8814800	-80.6552	LITCHI015111	Genebody	DHAD	8814601	8814800
10530101	10530300	-16.4898	LITCHI000357	Genebody	UGGT	8617901	8618100	-15.5484	LITCHI000277	Genebody	BHLH160	10251701	10251900	-16.1006	LITCHI000341	Genebody	CAND1	5896901	5897100	-58.8915	LITCHI014858	Genebody	HMT3	2596301	2596500	-33.6439	LITCHI014549	Genebody	ALY3	2911601	2911800	-41.8768	LITCHI014595	Genebody	TULP3	9305801	9306000	-42.8486	LITCHI015154	Genebody	GSTU8	8814701	8814900	-73.6833	LITCHI015111	Genebody	DHAD	8814701	8814900
10530201	10530400	-18.0328	LITCHI000357	Genebody	UGGT	9560501	9560700	-17.1577	LITCHI000313	Genebody	--	10273201	10273400	17.7283	LITCHI000344	Genebody	UGGT	5906401	5906600	44.0258	LITCHI014859	Genebody	STY13	2631201	2631400	26.5922	LITCHI014557	Genebody	--	2911701	2911900	-55.0887	LITCHI014594	Genebody	BAM9	9305901	9306100	-28.3069	LITCHI015154	Genebody	GSTU8	8814901	8815100	-78.8412	LITCHI015111	Genebody	DHAD	8814901	8815100
10687601	10687800	-24.3309	LITCHI000366	Genebody	REV1	9560601	9560800	-18.2724	LITCHI000313	Genebody	--	10292801	10293000	-15.1099	LITCHI000347	Genebody	--	5906501	5906700	46.5566	LITCHI014859	Genebody	STY13	2631301	2631500	36.1744	LITCHI014557	Genebody	--	2911701	2911900	-55.0887	LITCHI014595	Genebody	TULP3	9355201	9355400	-69.9189	LITCHI015159	Genebody	NPF5.4	8815001	8815200	-78.2549	LITCHI015111	Genebody	DHAD	8815001	8815200
10687701	10687900	-23.1712	LITCHI000366	Genebody	REV1	9560701	9560900	-17.5836	LITCHI000313	Genebody	--	10293201	10293400	-16.8658	LITCHI000347	Genebody	--	5975901	5976100	25.1607	LITCHI014864	Genebody	CLH2	2634801	2635000	29.1143	LITCHI014557	Genebody	--	2913601	2913800	34.6939	LITCHI014594	Genebody	BAM9	9461601	9461800	-26.0352	LITCHI015163	Genebody	BLI	8815101	8815300	-79.361	LITCHI015111	Genebody	DHAD	8815101	8815300
10687801	10688000	-21.0234	LITCHI000366	Genebody	REV1	9560801	9561000	-17.3926	LITCHI000313	Genebody	--	10293301	10293500	-21.5687	LITCHI000347	Genebody	--	6036801	6037000	-25.3551	LITCHI014871	Genebody	--	2648801	2649000	-26.3859	LITCHI014558	Genebody	At3g06410	2913601	2913800	34.6939	LITCHI014595	Genebody	TULP3	9462801	9463000	-26.2185	LITCHI015163	Genebody	BLI	8815201	8815400	-76.7238	LITCHI015111	Genebody	DHAD	8815201	8815400
10699401	10699600	19.0894	LITCHI000366	Genebody	REV1	9560901	9561100	-17.2015	LITCHI000313	Genebody	--	10293401	10293600	-18.7875	LITCHI000347	Genebody	--	6036901	6037100	-27.4864	LITCHI014871	Genebody	--	2649301	2649500	34.9533	LITCHI014558	Genebody	At3g06410	2948201	2948400	38.2233	LITCHI014598	Genebody	PVA22	9464301	9464500	-25.0216	LITCHI015163	Genebody	BLI	8815301	8815500	-83.8287	LITCHI015111	Genebody	DHAD	8815301	8815500
10699501	10699700	18.3799	LITCHI000366	Genebody	REV1	9561001	9561200	-20.8724	LITCHI000313	Genebody	--	10293501	10293700	-22.0997	LITCHI000347	Genebody	--	6037001	6037200	-27.6731	LITCHI014871	Genebody	--	2649401	2649600	28.9509	LITCHI014558	Genebody	At3g06410	2948301	2948500	42.583	LITCHI014598	Genebody	PVA22	9464401	9464600	-32.9242	LITCHI015163	Genebody	BLI	8815401	8815600	-78.3429	LITCHI015111	Genebody	DHAD	8815401	8815600
10700601	10700800	15.083	LITCHI000366	Genebody	REV1	9561101	9561300	-19.6096	LITCHI000313	Genebody	--	10293601	10293800	-18.3783	LITCHI000347	Genebody	--	6041801	6042000	-74.6835	LITCHI014871	Genebody	--	2662701	2662900	25.3554	LITCHI014560	Genebody	OBGL	2960401	2960600	44.7806	LITCHI014599	Genebody	ACP1	9464501	9464700	-37.8758	LITCHI015163	Genebody	BLI	8815501	8815700	-73.0478	LITCHI015111	Genebody	DHAD	8815501	8815700
10705601	10705800	20.0712	LITCHI000366	Genebody	REV1	10251701	10251900	-21.848	LITCHI000341	Genebody	CAND1	10293701	10293900	-18.402	LITCHI000347	Genebody	--	6041901	6042100	-55.5193	LITCHI014871	Genebody	--	2662801	2663000	42.8646	LITCHI014560	Genebody	OBGL	2960501	2960700	40.2678	LITCHI014599	Genebody	ACP1	9511301	9511500	-36.2079	LITCHI015166	Genebody	XI-B	8815601	8815800	-76.2366	LITCHI015111	Genebody	DHAD	8815601	8815800
10709801	10710000	16.8158	LITCHI000366	Genebody	REV1	10251801	10252000	-20.467	LITCHI000341	Genebody	CAND1	10293801	10294000	-28.4186	LITCHI000347	Genebody	--	6060701	6060900	-29.321	LITCHI014872	Genebody	SULTR3;1	2663101	2663300	-29.0755	LITCHI014560	Genebody	OBGL	2970401	2970600	26.4777	LITCHI014601	Genebody	RUK	9512101	9512300	-34.5881	LITCHI015166	Genebody	XI-B	8815701	8815900	-81.11	LITCHI015111	Genebody	DHAD	8815701	8815900
10711901	10712100	15.0618	LITCHI000367	Genebody	UGGT	10293001	10293200	-16.8936	LITCHI000347	Genebody	--	10293901	10294100	-23.4429	LITCHI000347	Genebody	--	6060701	6060900	-29.321	LITCHI014873	Genebody	HOP	2669701	2669900	-25.6651	LITCHI014561	Genebody	PERK13	2984501	2984700	-32.0748	LITCHI014603	Genebody	dnj-1	9512201	9512400	-51.0199	LITCHI015166	Genebody	XI-B	8815801	8816000	-89.4719	LITCHI015111	Genebody	DHAD	8815801	8816000
10864101	10864300	-16.5809	LITCHI000373	Genebody	--	10293101	10293300	-17.7404	LITCHI000347	Genebody	--	10296201	10296400	-19.021	LITCHI000348	Genebody	--	6072701	6072900	-46.6545	LITCHI014874	Genebody	rpc17	2677701	2677900	-42.3882	LITCHI014562	Genebody	TON2	2990201	2990400	-26.1753	LITCHI014604	Genebody	--	9512401	9512600	-28.9399	LITCHI015166	Genebody	XI-B	8815901	8816100	-89.3226	LITCHI015111	Genebody	DHAD	8815901	8816100
10888501	10888700	-39.6265	LITCHI000374	Genebody	UGGT	10293201	10293400	-17.8915	LITCHI000347	Genebody	--	10296301	10296500	-19.5305	LITCHI000348	Genebody	--	6072801	6073000	-26.8531	LITCHI014874	Genebody	rpc17	2727601	2727800	-37.0417	LITCHI014568	Genebody	APC7	2990201	2990400	-26.1753	LITCHI014605	Genebody	--	9512501	9512700	-26.768	LITCHI015166	Genebody	XI-B	8816001	8816200	-88.5207	LITCHI015111	Genebody	DHAD	8816001	8816200
10888601	10888800	-31.8004	LITCHI000374	Genebody	UGGT	10293301	10293500	-17.4363	LITCHI000347	Genebody	--	10517001	10517200	-16.3353	LITCHI000356	Genebody	CLPX2	6073001	6073200	41.357	LITCHI014874	Genebody	rpc17	2727601	2727800	-37.0417	LITCHI014569	Genebody	ACBP4	2990301	2990500	-26.1753	LITCHI014604	Genebody	--	9516101	9516300	-29.525	LITCHI015166	Genebody	XI-B	8816101	8816300	-89.1353	LITCHI015111	Genebody	DHAD	8816101	8816300
10888701	10888900	-22.3245	LITCHI000374	Genebody	UGGT	10293401	10293600	-16.057	LITCHI000347	Genebody	--	10517101	10517300	-17.1601	LITCHI000356	Genebody	CLPX2	6089001	6089200	-36.9315	LITCHI014876	Genebody	TIFY4B	2764101	2764300	27.416	LITCHI014572	Genebody	PBL27	2990301	2990500	-26.1753	LITCHI014605	Genebody	--	9516801	9517000	-33.5422	LITCHI015166	Genebody	XI-B	8821701	8821900	-32.3241	LITCHI015111	Genebody	DHAD	8821701	8821900
10889001	10889200	-19.462	LITCHI000374	Genebody	UGGT	10293501	10293700	-21.1937	LITCHI000347	Genebody	--	10517201	10517400	-27.6666	LITCHI000356	Genebody	CLPX2	6089101	6089300	-30.0725	LITCHI014876	Genebody	TIFY4B	2800801	2801000	-27.3069	LITCHI014578	Genebody	--	3043401	3043600	-27.3238	LITCHI014608	Genebody	PER24	9516901	9517100	-36.0448	LITCHI015166	Genebody	XI-B	9037301	9037500	31.8884	LITCHI015126	Genebody	--	9092301	9092500
10889101	10889300	-23.7697	LITCHI000374	Genebody	UGGT	10293601	10293800	-22.478	LITCHI000347	Genebody	--	10517301	10517500	-29.8957	LITCHI000356	Genebody	CLPX2	6136801	6137000	52.6439	LITCHI014885	Genebody	PR	2800801	2801000	-27.3069	LITCHI014579	Genebody	--	3087701	3087900	-35.2685	LITCHI014612	Genebody	SPL7	9517001	9517200	-28.8592	LITCHI015166	Genebody	XI-B	9037401	9037600	36.1572	LITCHI015126	Genebody	--	9092401	9092600
11084601	11084800	-21.8826	LITCHI000382	Genebody	--	10293701	10293900	-16.4451	LITCHI000347	Genebody	--	10517601	10517800	-20.1835	LITCHI000356	Genebody	CLPX2	6152301	6152500	-26.875	LITCHI014886	Genebody	At3g22845	2800901	2801100	-28.5109	LITCHI014578	Genebody	--	3092201	3092400	-31.2121	LITCHI014612	Genebody	SPL7	9517101	9517300	-36.7052	LITCHI015166	Genebody	XI-B	9092301	9092500	-92.4952	LITCHI015131	Genebody	--	9254301	9254500
11085301	11085500	-23.2796	LITCHI000383	Genebody	--	10293801	10294000	-25.0053	LITCHI000347	Genebody	--	10517701	10517900	-17.3222	LITCHI000356	Genebody	CLPX2	6152401	6152600	-28.4787	LITCHI014886	Genebody	At3g22845	2800901	2801100	-28.5109	LITCHI014579	Genebody	--	3121501	3121700	-30	LITCHI014615	Genebody	DCAF11	9517201	9517400	-42.3778	LITCHI015166	Genebody	XI-B	9092401	9092600	-88.9038	LITCHI015131	Genebody	--	9254401	9254600
11085701	11085900	-50.3633	LITCHI000383	Genebody	--	10293901	10294100	-23.1919	LITCHI000347	Genebody	--	10517801	10518000	-18.6972	LITCHI000356	Genebody	CLPX2	6174101	6174300	37.2057	LITCHI014888	Genebody	STY13	2880401	2880600	-25.0335	LITCHI014590	Genebody	--	3121801	3122000	-39.8194	LITCHI014615	Genebody	DCAF11	9517301	9517500	-40.122	LITCHI015166	Genebody	XI-B	9183301	9183500	25.4551	LITCHI015145	Genebody	PRP1	9305801	9306000
11085801	11086000	-31.6597	LITCHI000383	Genebody	--	10296001	10296200	-15.1539	LITCHI000348	Genebody	--	10517901	10518100	-29.5655	LITCHI000356	Genebody	CLPX2	6174201	6174400	41.4935	LITCHI014888	Genebody	STY13	2880401	2880600	-25.0335	LITCHI014591	Genebody	--	3121901	3122100	-53.8218	LITCHI014615	Genebody	DCAF11	9517401	9517600	-61.8705	LITCHI015166	Genebody	XI-B	9254301	9254500	-50.5642	LITCHI015149	Genebody	HSP26-A	9305901	9306100
11974301	11974500	-15.6195	LITCHI000440	Genebody	COBL6	10296101	10296300	-19.7046	LITCHI000348	Genebody	--	10518001	10518200	-33.0891	LITCHI000356	Genebody	CLPX2	6196601	6196800	41.7942	LITCHI014889	Genebody	AGO10	2884001	2884200	-42.8357	LITCHI014590	Genebody	--	3141601	3141800	27.3275	LITCHI014618	Genebody	rihA	9517501	9517700	-65.1257	LITCHI015166	Genebody	XI-B	9254401	9254600	-63.9766	LITCHI015149	Genebody	HSP26-A	9461601	9461800
13127101	13127300	-24.4535	LITCHI000478	Genebody	LECRK91	10296201	10296400	-18.5074	LITCHI000348	Genebody	--	10518101	10518300	-29.4949	LITCHI000356	Genebody	CLPX2	6196701	6196900	41.7942	LITCHI014889	Genebody	AGO10	2884001	2884200	-42.8357	LITCHI014591	Genebody	--	3143801	3144000	-25.8723	LITCHI014618	Genebody	rihA	9517601	9517800	-72.8962	LITCHI015166	Genebody	XI-B	9280001	9280200	35.7656	LITCHI015152	Genebody	--	9461701	9461900
13127201	13127400	-18.0235	LITCHI000478	Genebody	LECRK91	10296301	10296500	-16.644	LITCHI000348	Genebody	--	10518201	10518400	-29.1931	LITCHI000356	Genebody	CLPX2	6257501	6257700	-30.3453	LITCHI014892	Genebody	--	2891201	2891400	-30.7895	LITCHI014592	Genebody	At1g54610	3163201	3163400	26.7994	LITCHI014622	Genebody	At4g15545	9517701	9517900	-44.2153	LITCHI015166	Genebody	XI-B	9305801	9306000	-27.7187	LITCHI015154	Genebody	GSTU8	9464301	9464500
13128901	13129100	-17.3622	LITCHI000478	Genebody	LECRK91	10296401	10296600	-17.2453	LITCHI000348	Genebody	--	10518301	10518500	-29.4097	LITCHI000356	Genebody	CLPX2	6484301	6484500	-39.7716	LITCHI014903	Genebody	--	2910601	2910800	-28.5867	LITCHI014594	Genebody	BAM9	3163301	3163500	29.4388	LITCHI014622	Genebody	At4g15545	9517801	9518000	-36.4289	LITCHI015166	Genebody	XI-B	9355201	9355400	-66.8252	LITCHI015159	Genebody	NPF5.4	9464401	9464600
13128901	13129100	-17.3622	LITCHI000479	Genebody	--	10517101	10517300	-15.5858	LITCHI000356	Genebody	CLPX2	10518401	10518600	-27.5243	LITCHI000356	Genebody	CLPX2	6484301	6484500	-39.7716	LITCHI014904	Genebody	PCMP-H81	2910601	2910800	-28.5867	LITCHI014595	Genebody	TULP3	3171301	3171500	-58.1259	LITCHI014623	Genebody	DOT2	9584201	9584400	27.1917	LITCHI015176	Genebody	LIP	9461601	9461800	-28.6894	LITCHI015163	Genebody	BLI	9464501	9464700
13129001	13129200	-19.4926	LITCHI000478	Genebody	LECRK91	10517201	10517400	-22.83	LITCHI000356	Genebody	CLPX2	10518501	10518700	-24.5956	LITCHI000356	Genebody	CLPX2	6489901	6490100	-25.8065	LITCHI014905	Genebody	VTE3	2910701	2910900	-36.598	LITCHI014594	Genebody	BAM9	3244501	3244700	33.4126	LITCHI014630	Genebody	--	9586801	9587000	-61.9048	LITCHI015176	Genebody	LIP	9464301	9464500	-30.5719	LITCHI015163	Genebody	BLI	9464601	9464800
13129001	13129200	-19.4926	LITCHI000479	Genebody	--	10517301	10517500	-19.9783	LITCHI000356	Genebody	CLPX2	10518601	10518800	-23.0243	LITCHI000356	Genebody	CLPX2	6490601	6490800	-43.3838	LITCHI014905	Genebody	VTE3	2910701	2910900	-36.598	LITCHI014595	Genebody	TULP3	3265401	3265600	-28.4496	LITCHI014632	Genebody	RF298	9586901	9587100	-79.0614	LITCHI015176	Genebody	LIP	9464401	9464600	-32.6423	LITCHI015163	Genebody	BLI	9464701	9464900
13135801	13136000	-16.2137	LITCHI000484	Genebody	LECRK92	10517601	10517800	-22.4689	LITCHI000356	Genebody	CLPX2	10518701	10518900	-23.9281	LITCHI000356	Genebody	CLPX2	6493101	6493300	-25.9883	LITCHI014906	Genebody	--	2911501	2911700	-35.5659	LITCHI014594	Genebody	BAM9	3285101	3285300	-26.5298	LITCHI014635	Genebody	SAC3B	9587001	9587200	-82.4163	LITCHI015176	Genebody	LIP	9464501	9464700	-32.9455	LITCHI015163	Genebody	BLI	9464801	9465000
13141101	13141300	-15.4704	LITCHI000485	Genebody	LECRK92	10517701	10517900	-22.912	LITCHI000356	Genebody	CLPX2	10687601	10687800	-15.2622	LITCHI000366	Genebody	REV1	6493501	6493700	27	LITCHI014906	Genebody	--	2911501	2911700	-35.5659	LITCHI014595	Genebody	TULP3	3285201	3285400	-28.2298	LITCHI014635	Genebody	SAC3B	9587201	9587400	-33.9394	LITCHI015176	Genebody	LIP	9464601	9464800	-49.5016	LITCHI015163	Genebody	BLI	9511301	9511500
13141201	13141400	-15.2479	LITCHI000485	Genebody	LECRK92	10517801	10518000	-25.7591	LITCHI000356	Genebody	CLPX2	10708701	10708900	17.0452	LITCHI000366	Genebody	REV1	6667301	6667500	27.7952	LITCHI014918	Genebody	PUB44	2911601	2911800	-32.2034	LITCHI014594	Genebody	BAM9	3291801	3292000	-28.2989	LITCHI014636	Genebody	At3g06270	9813601	9813800	-50.7975	LITCHI015193	Genebody	MSH1	9464701	9464900	-46.928	LITCHI015163	Genebody	BLI	9512101	9512300
14625001	14625200	-19.4239	LITCHI000572	Genebody	At3g23300	10517901	10518100	-33.2445	LITCHI000356	Genebody	CLPX2	10709901	10710100	19.9036	LITCHI000366	Genebody	REV1	6668101	6668300	26.2376	LITCHI014918	Genebody	PUB44	2911601	2911800	-32.2034	LITCHI014595	Genebody	TULP3	3291901	3292100	-25.6063	LITCHI014636	Genebody	At3g06270	9813701	9813900	-66.7034	LITCHI015193	Genebody	MSH1	9464801	9465000	-43.0519	LITCHI015163	Genebody	BLI	9512201	9512400
14625001	14625200	-19.4239	LITCHI000573	Genebody	At5g49945	10518001	10518200	-33.8139	LITCHI000356	Genebody	CLPX2	10710001	10710200	16.9064	LITCHI000366	Genebody	REV1	6668201	6668400	67.1059	LITCHI014918	Genebody	PUB44	2911701	2911900	-39.8957	LITCHI014594	Genebody	BAM9	3292201	3292400	27.2559	LITCHI014636	Genebody	At3g06270	9813801	9814000	-52.7417	LITCHI015193	Genebody	MSH1	9511301	9511500	-28	LITCHI015166	Genebody	XI-B	9512401	9512600
14625101	14625300	-19.0636	LITCHI000572	Genebody	At3g23300	10518101	10518300	-26.591	LITCHI000356	Genebody	CLPX2	10710101	10710300	19.3842	LITCHI000366	Genebody	REV1	6701501	6701700	28.8973	LITCHI014923	Genebody	At3g23020	2911701	2911900	-39.8957	LITCHI014595	Genebody	TULP3	3316701	3316900	29.2086	LITCHI014640	Genebody	FBL4	9813901	9814100	-54.6199	LITCHI015193	Genebody	MSH1	9512101	9512300	-37.9107	LITCHI015166	Genebody	XI-B	9512501	9512700
14625101	14625300	-19.0636	LITCHI000573	Genebody	At5g49945	10518201	10518400	-25.9023	LITCHI000356	Genebody	CLPX2	10710201	10710400	15.557	LITCHI000366	Genebody	REV1	6704001	6704200	-26.0194	LITCHI014924	Genebody	AARE	2942601	2942800	-30.4965	LITCHI014597	Genebody	NHX2	3326001	3326200	36.3363	LITCHI014641	Genebody	Mo25	9864801	9865000	-27.6	LITCHI015195	Genebody	--	9512201	9512400	-50.2778	LITCHI015166	Genebody	XI-B	9515701	9515900
14995101	14995300	-17.0282	LITCHI000596	Genebody	TIFY3B	10518301	10518500	-24.8185	LITCHI000356	Genebody	CLPX2	10888301	10888500	-18.273	LITCHI000374	Genebody	UGGT	6706901	6707100	-33.7808	LITCHI014924	Genebody	AARE	2948201	2948400	35.2141	LITCHI014598	Genebody	PVA22	3330301	3330500	-34.4019	LITCHI014641	Genebody	Mo25	9864901	9865100	-33.9532	LITCHI015195	Genebody	--	9512401	9512600	-41.4781	LITCHI015166	Genebody	XI-B	9515801	9516000
15272901	15273100	-19.6401	LITCHI000606	Genebody	--	10518401	10518600	-23.4669	LITCHI000356	Genebody	CLPX2	10888501	10888700	-32.6163	LITCHI000374	Genebody	UGGT	6707001	6707200	-47.7694	LITCHI014924	Genebody	AARE	2948301	2948500	36.9353	LITCHI014598	Genebody	PVA22	3370101	3370300	27.0275	LITCHI014647	Genebody	At2g43860	10108001	10108200	-28.0598	LITCHI015221	Genebody	PFP-BETA	9512501	9512700	-33.6468	LITCHI015166	Genebody	XI-B	9516801	9517000
15647001	15647200	-18.1397	LITCHI000619	Genebody	WAKL8	10518501	10518700	-24.2285	LITCHI000356	Genebody	CLPX2	10888601	10888800	-30.9203	LITCHI000374	Genebody	UGGT	6769901	6770100	35.5332	LITCHI014930	Genebody	At5g43745	2956701	2956900	-25.2516	LITCHI014599	Genebody	ACP1	3371401	3371600	38.4349	LITCHI014647	Genebody	At2g43860	10204801	10205000	-25.4981	LITCHI015232	Genebody	RPL23A	9515701	9515900	-39.2366	LITCHI015166	Genebody	XI-B	9516901	9517100
15677001	15677200	-17.2296	LITCHI000620	Genebody	--	10518601	10518800	-26.6048	LITCHI000356	Genebody	CLPX2	10888701	10888900	-16.8024	LITCHI000374	Genebody	UGGT	6770001	6770200	31.7601	LITCHI014930	Genebody	At5g43745	2960401	2960600	46.3343	LITCHI014599	Genebody	ACP1	3371501	3371700	35.2227	LITCHI014647	Genebody	At2g43860	10208901	10209100	-25.9292	LITCHI015232	Genebody	RPL23A	9515801	9516000	-34.589	LITCHI015166	Genebody	XI-B	9517001	9517200
15677201	15677400	21.0972	LITCHI000620	Genebody	--	10518701	10518900	-30.2661	LITCHI000356	Genebody	CLPX2	10888801	10889000	-17.374	LITCHI000374	Genebody	UGGT	6770801	6771000	-33.3333	LITCHI014930	Genebody	At5g43745	2960501	2960700	42.0814	LITCHI014599	Genebody	ACP1	3428801	3429000	26.833	LITCHI014656	Genebody	At5g18950	10208901	10209100	-25.9292	LITCHI015233	Genebody	SOP1	9516801	9517000	-30.6994	LITCHI015166	Genebody	XI-B	9517101	9517300
20172201	20172400	-17.4691	LITCHI000898	Genebody	--	10687701	10687900	-15.9462	LITCHI000366	Genebody	REV1	10888901	10889100	-15.66	LITCHI000374	Genebody	UGGT	6854401	6854600	-36.4006	LITCHI014935	Genebody	--	2970201	2970400	28.553	LITCHI014601	Genebody	RUK	3458801	3459000	-28.046	LITCHI014663	Genebody	GS2	10209001	10209200	-32.8464	LITCHI015232	Genebody	RPL23A	9516901	9517100	-32.9226	LITCHI015166	Genebody	XI-B	9517201	9517400
20403401	20403600	15.8475	LITCHI000918	Genebody	--	10703501	10703700	19.463	LITCHI000366	Genebody	REV1	10889001	10889200	-19.7271	LITCHI000374	Genebody	UGGT	6971701	6971900	-29.5647	LITCHI014945	Genebody	RPL5	2970401	2970600	40.2979	LITCHI014601	Genebody	RUK	3509701	3509900	-43.426	LITCHI014667	Genebody	--	10209001	10209200	-32.8464	LITCHI015233	Genebody	SOP1	9517101	9517300	-28.7759	LITCHI015166	Genebody	XI-B	9517301	9517500
21334801	21335000	-19.8945	LITCHI000978	Genebody	--	10711401	10711600	18.8402	LITCHI000367	Genebody	UGGT	10889101	10889300	-21.9639	LITCHI000374	Genebody	UGGT	6978701	6978900	-26.6509	LITCHI014946	Genebody	--	2972301	2972500	-38.4125	LITCHI014601	Genebody	RUK	3510401	3510600	-25.8358	LITCHI014667	Genebody	--	10234501	10234700	-28.5507	LITCHI015237	Genebody	--	9517201	9517400	-47.9762	LITCHI015166	Genebody	XI-B	9517401	9517600
21334901	21335100	-22.1158	LITCHI000978	Genebody	--	10888501	10888700	-39.5343	LITCHI000374	Genebody	UGGT	11084901	11085100	-25.973	LITCHI000382	Genebody	--	7002401	7002600	-52.2899	LITCHI014948	Genebody	At2g44660	2972401	2972600	-33.7349	LITCHI014601	Genebody	RUK	3510501	3510700	-40.2476	LITCHI014667	Genebody	--	10234501	10234700	-28.5507	LITCHI015238	Genebody	ARPC2B	9517301	9517500	-49.7647	LITCHI015166	Genebody	XI-B	9517501	9517700
21335901	21336100	-15.4936	LITCHI000978	Genebody	--	10888601	10888800	-34.4834	LITCHI000374	Genebody	UGGT	11085001	11085200	-20.1926	LITCHI000382	Genebody	--	7002501	7002700	-43.0316	LITCHI014948	Genebody	At2g44660	2989901	2990100	-29.7242	LITCHI014604	Genebody	--	3754601	3754800	-39.1556	LITCHI014680	Genebody	--	10234601	10234800	-39.3812	LITCHI015237	Genebody	--	9517401	9517600	-63.3696	LITCHI015166	Genebody	XI-B	9517601	9517800
21335901	21336100	-15.4936	LITCHI000979	Genebody	--	10888701	10888900	-28.123	LITCHI000374	Genebody	UGGT	11085101	11085300	-16.8175	LITCHI000382	Genebody	--	7029801	7030000	30.1942	LITCHI014950	Genebody	--	2990501	2990700	33.0929	LITCHI014604	Genebody	--	4394301	4394500	-25.117	LITCHI014689	Genebody	BPM2	10234601	10234800	-39.3812	LITCHI015238	Genebody	ARPC2B	9517501	9517700	-59.8737	LITCHI015166	Genebody	XI-B	9517701	9517900
21336501	21336700	-18.4559	LITCHI000979	Genebody	--	10888801	10889000	-20.3118	LITCHI000374	Genebody	UGGT	11085301	11085500	-21.4153	LITCHI000383	Genebody	--	7029901	7030100	30.9072	LITCHI014950	Genebody	--	2990501	2990700	33.0929	LITCHI014605	Genebody	--	4394301	4394500	-25.117	LITCHI014690	Genebody	MPK16	10234701	10234900	-36.3728	LITCHI015237	Genebody	--	9517601	9517800	-64.4478	LITCHI015166	Genebody	XI-B	9517801	9518000
21336601	21336800	-19.9635	LITCHI000979	Genebody	--	10889001	10889200	-18.9428	LITCHI000374	Genebody	UGGT	11085801	11086000	-19.2081	LITCHI000383	Genebody	--	7095701	7095900	28.2377	LITCHI014955	Genebody	TMK4	2991401	2991600	-25.4475	LITCHI014604	Genebody	--	4419001	4419200	-25.6245	LITCHI014692	Genebody	cmbl	10234701	10234900	-36.3728	LITCHI015238	Genebody	ARPC2B	9517701	9517900	-47.8271	LITCHI015166	Genebody	XI-B	9517901	9518100
21931101	21931300	-22.948	LITCHI001033	Genebody	--	10889101	10889300	-22.0904	LITCHI000374	Genebody	UGGT	13135601	13135800	-15.5896	LITCHI000484	Genebody	LECRK92	7162801	7163000	-39.2857	LITCHI014961	Genebody	SBP2	2991401	2991600	-25.4475	LITCHI014605	Genebody	--	4438801	4439000	-26.3015	LITCHI014693	Genebody	CBSDUF1	10234901	10235100	-36.9382	LITCHI015237	Genebody	--	9517801	9518000	-30.1461	LITCHI015166	Genebody	XI-B	9586801	9587000
22352401	22352600	-18.3413	LITCHI001057	Genebody	--	10889301	10889500	-17.5324	LITCHI000374	Genebody	UGGT	13135701	13135900	-16.7741	LITCHI000484	Genebody	LECRK92	7169601	7169800	-34.8344	LITCHI014961	Genebody	SBP2	2991501	2991700	-25.4163	LITCHI014604	Genebody	--	4475701	4475900	-43.8596	LITCHI014696	Genebody	serinc	10234901	10235100	-36.9382	LITCHI015238	Genebody	ARPC2B	9582401	9582600	-32.0299	LITCHI015176	Genebody	LIP	9586901	9587100
22352501	22352700	-17.0591	LITCHI001057	Genebody	--	11084601	11084800	-17.2064	LITCHI000382	Genebody	--	13136601	13136800	-16.741	LITCHI000484	Genebody	LECRK92	7169701	7169900	-42.2456	LITCHI014961	Genebody	SBP2	2991501	2991700	-25.4163	LITCHI014605	Genebody	--	4475801	4476000	-25.4452	LITCHI014696	Genebody	serinc	10235001	10235200	-39.0998	LITCHI015237	Genebody	--	9582501	9582700	-31.3479	LITCHI015176	Genebody	LIP	9587001	9587200
22827701	22827900	-24.931	LITCHI001092	Genebody	--	11084701	11084900	-19.4106	LITCHI000382	Genebody	--	13139001	13139200	-15.3209	LITCHI000484	Genebody	LECRK92	7169801	7170000	-31.3282	LITCHI014961	Genebody	SBP2	3087701	3087900	-31.4018	LITCHI014612	Genebody	SPL7	4483301	4483500	-39.8876	LITCHI014698	Genebody	At5g19025	10235001	10235200	-39.0998	LITCHI015238	Genebody	ARPC2B	9584801	9585000	-27.7951	LITCHI015176	Genebody	LIP	9587201	9587400
24592101	24592300	-16.2006	LITCHI001223	Genebody	--	11084801	11085000	-16.7049	LITCHI000382	Genebody	--	13143201	13143400	-16.5708	LITCHI000486	Genebody	--	7177701	7177900	-35.0985	LITCHI014961	Genebody	SBP2	3092401	3092600	-25.3341	LITCHI014612	Genebody	SPL7	4483401	4483600	-36.9699	LITCHI014698	Genebody	At5g19025	10312201	10312400	-59.4074	LITCHI015243	Genebody	ufaA1	9586801	9587000	-60.8263	LITCHI015176	Genebody	LIP	9811401	9811600
24592201	24592400	-25.0562	LITCHI001223	Genebody	--	11084901	11085100	-18.8936	LITCHI000382	Genebody	--	13143301	13143500	-18.3174	LITCHI000486	Genebody	--	7177701	7177900	-35.0985	LITCHI014962	Genebody	--	3120401	3120600	38.2549	LITCHI014615	Genebody	DCAF11	4483501	4483700	-26.8	LITCHI014698	Genebody	At5g19025	10312301	10312500	-51.2981	LITCHI015243	Genebody	ufaA1	9586901	9587100	-74.3656	LITCHI015176	Genebody	LIP	9813501	9813700
25208701	25208900	-22.545	LITCHI001264	Genebody	--	11085001	11085200	-17.0334	LITCHI000382	Genebody	--	13143401	13143600	-15.1435	LITCHI000486	Genebody	--	7280601	7280800	27.0889	LITCHI014969	Genebody	DDB_G0270580	3120501	3120700	34.6097	LITCHI014615	Genebody	DCAF11	4503701	4503900	-31.3986	LITCHI014700	Genebody	MED33A	10317801	10318000	62.4786	LITCHI015243	Genebody	ufaA1	9587001	9587200	-81.0077	LITCHI015176	Genebody	LIP	9813601	9813800
27734801	27735000	-30.1928	LITCHI001481	Genebody	At4g33920	11085101	11085300	-16.6933	LITCHI000382	Genebody	--	13146301	13146500	-16.1385	LITCHI000488	Genebody	LECRK92	7280701	7280900	27.0889	LITCHI014969	Genebody	DDB_G0270580	3121101	3121300	34.7477	LITCHI014615	Genebody	DCAF11	4512801	4513000	-25.0971	LITCHI014702	Genebody	RNR2A	10317901	10318100	62.4786	LITCHI015243	Genebody	ufaA1	9587201	9587400	-32.1098	LITCHI015176	Genebody	LIP	9813701	9813900
28271601	28271800	-27.6198	LITCHI001541	Genebody	At4g34215	11085301	11085500	-20.049	LITCHI000383	Genebody	--	14736601	14736800	-18.9555	LITCHI000581	Genebody	--	7295401	7295600	-68.2971	LITCHI014975	Genebody	--	3121501	3121700	-28.2935	LITCHI014615	Genebody	DCAF11	4519801	4520000	-26.1044	LITCHI014703	Genebody	--	10319201	10319400	30.7637	LITCHI015243	Genebody	ufaA1	9811401	9811600	27.0942	LITCHI015193	Genebody	MSH1	9813801	9814000
28271701	28271900	-24.4404	LITCHI001541	Genebody	At4g34215	11085701	11085900	-30.3653	LITCHI000383	Genebody	--	14736701	14736900	-18.0062	LITCHI000581	Genebody	--	7413201	7413400	-36.3232	LITCHI014992	Genebody	RAD50	3121801	3122000	-49.6429	LITCHI014615	Genebody	DCAF11	4533801	4534000	34.9809	LITCHI014705	Genebody	sidJ	10359101	10359300	-67.7918	LITCHI015245	Genebody	umaA	9812301	9812500	-25.3842	LITCHI015193	Genebody	MSH1	9813901	9814100
28273701	28273900	-18.379	LITCHI001541	Genebody	At4g34215	11085801	11086000	-18.1793	LITCHI000383	Genebody	--	14738301	14738500	-16.7061	LITCHI000583	Genebody	--	7413301	7413500	-25.9441	LITCHI014992	Genebody	RAD50	3121901	3122100	-56.0738	LITCHI014615	Genebody	DCAF11	4540601	4540800	-31.7766	LITCHI014706	Genebody	--	10359201	10359400	-35.5111	LITCHI015245	Genebody	umaA	9813501	9813700	-38.7604	LITCHI015193	Genebody	MSH1	9817701	9817900
28314901	28315100	-24.9623	LITCHI001548	Genebody	CYSC1	11085901	11086100	-19.3228	LITCHI000383	Genebody	--	14738401	14738600	-23.1605	LITCHI000583	Genebody	--	7413401	7413600	-32.9502	LITCHI014992	Genebody	RAD50	3143901	3144100	-34.9564	LITCHI014618	Genebody	rihA	4540701	4540900	-37.5857	LITCHI014706	Genebody	--	10418701	10418900	-62.744	LITCHI015248	Genebody	PATROL1	9813601	9813800	-56.0532	LITCHI015193	Genebody	MSH1	9817801	9818000
28315001	28315200	-28.0246	LITCHI001548	Genebody	CYSC1	13133901	13134100	-15.2558	LITCHI000482	Genebody	LECRK91	14738501	14738700	-18.0531	LITCHI000583	Genebody	--	7413501	7413700	-27.6395	LITCHI014992	Genebody	RAD50	3144301	3144500	-25.043	LITCHI014618	Genebody	rihA	4596801	4597000	-25.0525	LITCHI014712	Genebody	--	10418701	10418900	-62.744	LITCHI015249	Genebody	PLDBETA1	9813701	9813900	-61.4943	LITCHI015193	Genebody	MSH1	9818001	9818200
28477501	28477700	-16.8696	LITCHI001568	Genebody	IRX15-L	14736601	14736800	-15.669	LITCHI000581	Genebody	--	14738601	14738800	-15.581	LITCHI000583	Genebody	--	7418901	7419100	28.2697	LITCHI014992	Genebody	RAD50	3144401	3144600	-31.56	LITCHI014618	Genebody	rihA	4599501	4599700	-27.6115	LITCHI014713	Genebody	DSPTP1	10418801	10419000	-48.6395	LITCHI015248	Genebody	PATROL1	9813801	9814000	-46.9286	LITCHI015193	Genebody	MSH1	9835901	9836100
28616201	28616400	-23.5857	LITCHI001581	Genebody	SUD1	15677201	15677400	32.9385	LITCHI000620	Genebody	--	15678201	15678400	28.3403	LITCHI000621	Genebody	--	7419001	7419200	28.2697	LITCHI014992	Genebody	RAD50	3156101	3156300	25.1862	LITCHI014620	Genebody	P4H4	4599601	4599800	-56.7949	LITCHI014713	Genebody	DSPTP1	10418801	10419000	-48.6395	LITCHI015249	Genebody	PLDBETA1	9813901	9814100	-49.7811	LITCHI015193	Genebody	MSH1	10006001	10006200
28616301	28616500	-18.3045	LITCHI001581	Genebody	SUD1	16281101	16281300	-18.7958	LITCHI000648	Genebody	XAC3343	15979901	15980100	-15.4445	LITCHI000627	Genebody	--	7495101	7495300	29.0365	LITCHI015001	Genebody	CER26L	3163301	3163500	28.6379	LITCHI014622	Genebody	At4g15545	4613601	4613800	73.2442	LITCHI014715	Genebody	GIP2	10418901	10419100	-49.0506	LITCHI015248	Genebody	PATROL1	9817701	9817900	-45.9245	LITCHI015193	Genebody	MSH1	10108001	10108200
28703901	28704100	-16.5492	LITCHI001589	Genebody	MBR2	16358201	16358400	-17.38	LITCHI000655	Genebody	XCC3184	15980001	15980200	-15.2309	LITCHI000627	Genebody	--	7495501	7495700	-43	LITCHI015001	Genebody	CER26L	3245001	3245200	33.7045	LITCHI014630	Genebody	--	4700101	4700300	48.8973	LITCHI014725	Genebody	VIT_05s0020g02800	10418901	10419100	-49.0506	LITCHI015249	Genebody	PLDBETA1	9817801	9818000	-62.3892	LITCHI015193	Genebody	MSH1	10154101	10154300
29032001	29032200	-19.8256	LITCHI001626	Genebody	CYP707A4	17829701	17829900	15.0229	LITCHI000742	Genebody	At1g29660	20126901	20127100	-16.9839	LITCHI000890	Genebody	--	7501201	7501400	-31.9335	LITCHI015002	Genebody	ATJ20	3264101	3264300	-30.4142	LITCHI014632	Genebody	RF298	4739701	4739900	26.2158	LITCHI014734	Genebody	RHF1A	10427901	10428100	-38.8602	LITCHI015250	Genebody	--	9818001	9818200	-40.2807	LITCHI015193	Genebody	MSH1	10154201	10154400
29742201	29742400	-15.632	LITCHI001707	Genebody	VRN1	18636401	18636600	-15.2345	LITCHI000803	Genebody	GBA2	20403401	20403600	18.1736	LITCHI000918	Genebody	--	7501301	7501500	-25.8592	LITCHI015002	Genebody	ATJ20	3282401	3282600	36.6572	LITCHI014635	Genebody	SAC3B	4788401	4788600	44.7774	LITCHI014742	Genebody	NPK1	10428001	10428200	-53.6624	LITCHI015250	Genebody	--	9864901	9865100	-35.0746	LITCHI015195	Genebody	--	10204801	10205000
29742301	29742500	-17.8226	LITCHI001707	Genebody	VRN1	18651401	18651600	-18.8024	LITCHI000805	Genebody	At5g08430	20403501	20403700	15.4522	LITCHI000918	Genebody	--	7541401	7541600	28.6073	LITCHI015003	Genebody	Utp20	3287401	3287600	-25.5495	LITCHI014635	Genebody	SAC3B	4788501	4788700	56.5353	LITCHI014742	Genebody	NPK1	10428101	10428300	-47.9339	LITCHI015250	Genebody	--	10024301	10024500	46.2022	LITCHI015213	Genebody	ufaA1	10204901	10205100
29755501	29755700	-28.4377	LITCHI001707	Genebody	VRN1	18651501	18651700	-18.4006	LITCHI000805	Genebody	At5g08430	21334901	21335100	-17.8414	LITCHI000978	Genebody	--	7553401	7553600	-37.0139	LITCHI015003	Genebody	Utp20	3287501	3287700	-39.9209	LITCHI014635	Genebody	SAC3B	4839801	4840000	-32.8886	LITCHI014745	Genebody	SPOUT1	10428201	10428400	-40.1048	LITCHI015250	Genebody	--	10028001	10028200	-26.7165	LITCHI015213	Genebody	ufaA1	10205001	10205200
30140201	30140400	-23.2933	LITCHI001747	Genebody	--	19495601	19495800	-15.8236	LITCHI000849	Genebody	GLR2.8	21336501	21336700	-17.7292	LITCHI000979	Genebody	--	7554301	7554500	-32.967	LITCHI015003	Genebody	Utp20	3290601	3290800	-35.124	LITCHI014636	Genebody	At3g06270	4839901	4840100	-32.3081	LITCHI014745	Genebody	SPOUT1	10449501	10449700	-81.5257	LITCHI015253	Genebody	--	10108001	10108200	-27.0801	LITCHI015221	Genebody	PFP-BETA	10209001	10209200
30140301	30140500	-17.4844	LITCHI001747	Genebody	--	19532601	19532800	15.5545	LITCHI000850	Genebody	GLR2.9	21336601	21336800	-18.5862	LITCHI000979	Genebody	--	7574601	7574800	25.6904	LITCHI015003	Genebody	Utp20	3292201	3292400	25.5029	LITCHI014636	Genebody	At3g06270	4907001	4907200	-46.2893	LITCHI014751	Genebody	At1g67720	10449801	10450000	-82.7452	LITCHI015253	Genebody	--	10154201	10154400	-30.2721	LITCHI015228	Genebody	oxr1	10209001	10209200
30221401	30221600	-17.5638	LITCHI001760	Genebody	--	20173101	20173300	-20.57	LITCHI000898	Genebody	--	25208501	25208700	-16.0446	LITCHI001264	Genebody	--	7582401	7582600	68.6181	LITCHI015004	Genebody	At3g23870	3292501	3292700	-28.0729	LITCHI014636	Genebody	At3g06270	4969201	4969400	-28.2913	LITCHI014759	Genebody	LACS6	10449901	10450100	-81.0821	LITCHI015253	Genebody	--	10208901	10209100	-32.8793	LITCHI015232	Genebody	RPL23A	10234901	10235100
30607301	30607500	-16.6333	LITCHI001809	Genebody	PRL1-IFG	20173201	20173400	-17.8899	LITCHI000898	Genebody	--	25208801	25209000	-16.4965	LITCHI001264	Genebody	--	7582501	7582700	68.4915	LITCHI015004	Genebody	At3g23870	3326001	3326200	31.7366	LITCHI014641	Genebody	Mo25	4969301	4969500	-29.9016	LITCHI014759	Genebody	LACS6	10450001	10450200	-63.7645	LITCHI015253	Genebody	--	10208901	10209100	-32.8793	LITCHI015233	Genebody	SOP1	10234901	10235100
30607301	30607500	-16.6333	LITCHI001811	Genebody	At1g01500	21335101	21335300	-15.2626	LITCHI000978	Genebody	--	25588301	25588500	-19.8825	LITCHI001298	Genebody	LECRK92	7592801	7593000	-26.5055	LITCHI015005	Genebody	--	3330301	3330500	-25.5844	LITCHI014641	Genebody	Mo25	4970401	4970600	-26.3375	LITCHI014759	Genebody	LACS6	10455401	10455600	-27.7592	LITCHI015253	Genebody	--	10209001	10209200	-36.1889	LITCHI015232	Genebody	RPL23A	10235001	10235200
30607401	30607600	-22.4943	LITCHI001809	Genebody	PRL1-IFG	21336401	21336600	-16.1131	LITCHI000979	Genebody	--	25650201	25650400	16.5939	LITCHI001306	Genebody	--	7592801	7593000	-26.5055	LITCHI015006	Genebody	At3g07870	3460701	3460900	-28.2738	LITCHI014663	Genebody	GS2	4970501	4970700	-36.0258	LITCHI014759	Genebody	LACS6	10510801	10511000	-29.7466	LITCHI015259	Genebody	MORF5	10209001	10209200	-36.1889	LITCHI015233	Genebody	SOP1	10235001	10235200
30607401	30607600	-22.4943	LITCHI001811	Genebody	At1g01500	21336501	21336700	-17.7341	LITCHI000979	Genebody	--	25650301	25650500	16.1817	LITCHI001306	Genebody	--	7592901	7593100	-46.2603	LITCHI015005	Genebody	--	3476701	3476900	29.1429	LITCHI014664	Genebody	--	4983401	4983600	-35.1365	LITCHI014760	Genebody	CLC-D	10510901	10511100	-38.8677	LITCHI015259	Genebody	MORF5	10234501	10234700	-29.1581	LITCHI015237	Genebody	--	10268701	10268900
30688501	30688700	-22.747	LITCHI001822	Genebody	AGL82	21336601	21336800	-17.7673	LITCHI000979	Genebody	--	25663101	25663300	-16.4255	LITCHI001312	Genebody	LECRK91	7592901	7593100	-46.2603	LITCHI015006	Genebody	At3g07870	3479601	3479800	-34.5455	LITCHI014664	Genebody	--	5169701	5169900	46.974	LITCHI014771	Genebody	ACL5	10517101	10517300	-35.552	LITCHI015260	Genebody	U2AF2	10234501	10234700	-29.1581	LITCHI015238	Genebody	ARPC2B	10312201	10312400
30848501	30848700	-16.4891	LITCHI001839	Genebody	--	21931101	21931300	19.9097	LITCHI001033	Genebody	--	26477001	26477200	-15.5004	LITCHI001375	Genebody	At1g68170	7606501	7606700	-51.7729	LITCHI015008	Genebody	--	3479601	3479800	-34.5455	LITCHI014665	Genebody	--	5187301	5187500	-26.7315	LITCHI014773	Genebody	--	10517201	10517400	-44.2088	LITCHI015260	Genebody	U2AF2	10234601	10234800	-40.0341	LITCHI015237	Genebody	--	10312301	10312500
31291901	31292100	-19.3103	LITCHI001874	Genebody	SAE2	23946601	23946800	-15.5226	LITCHI001172	Genebody	POT7	26878901	26879100	15.5659	LITCHI001407	Genebody	--	7618501	7618700	27.9897	LITCHI015008	Genebody	--	3482101	3482300	33.3333	LITCHI014664	Genebody	--	5187401	5187600	-35.1019	LITCHI014773	Genebody	--	10517901	10518100	-34.707	LITCHI015260	Genebody	U2AF2	10234601	10234800	-40.0341	LITCHI015238	Genebody	ARPC2B	10317801	10318000
31352501	31352700	-17.5209	LITCHI001880	Genebody	BGAL3	25208801	25209000	-18.2183	LITCHI001264	Genebody	--	28273701	28273900	-21.9617	LITCHI001541	Genebody	At4g34215	7624401	7624600	-27.1586	LITCHI015009	Genebody	--	3482101	3482300	33.3333	LITCHI014665	Genebody	--	5189001	5189200	-27.0234	LITCHI014773	Genebody	--	10527801	10528000	-25	LITCHI015262	Genebody	tif222	10234701	10234900	-34.3731	LITCHI015237	Genebody	--	10317901	10318100
31353501	31353700	-21.4334	LITCHI001880	Genebody	BGAL3	25626501	25626700	17.4713	LITCHI001303	Genebody	LECRK92	28423601	28423800	-22.0049	LITCHI001560	Genebody	RD21B	7660801	7661000	27.0793	LITCHI015010	Genebody	BGAL9	3482201	3482400	36.4486	LITCHI014664	Genebody	--	5189101	5189300	-31.8008	LITCHI014773	Genebody	--	10705401	10705600	-27.5981	LITCHI015274	Genebody	KIN10A	10234701	10234900	-34.3731	LITCHI015238	Genebody	ARPC2B	10359001	10359200
31353601	31353800	-19.5577	LITCHI001880	Genebody	BGAL3	25666101	25666300	16.4633	LITCHI001313	Genebody	UBP14	28423701	28423900	-15.901	LITCHI001560	Genebody	RD21B	7665201	7665400	-47.486	LITCHI015011	Genebody	BGLU12	3482201	3482400	36.4486	LITCHI014665	Genebody	--	5189201	5189400	-36.782	LITCHI014773	Genebody	--	10941001	10941200	-26.8623	LITCHI015283	Genebody	CPK4	10234901	10235100	-38.1643	LITCHI015237	Genebody	--	10359101	10359300
31382601	31382800	-17.1337	LITCHI001883	Genebody	PAP2	26573601	26573800	-18.3069	LITCHI001383	Genebody	At2g14610	28477501	28477700	-15.3323	LITCHI001568	Genebody	IRX15-L	7665301	7665500	-39.7516	LITCHI015011	Genebody	BGLU12	3509601	3509800	-31.3988	LITCHI014667	Genebody	--	5189301	5189500	-26.8663	LITCHI014773	Genebody	--	11113501	11113700	-38.7455	LITCHI015294	Genebody	At3g23325	10234901	10235100	-38.1643	LITCHI015238	Genebody	ARPC2B	10359201	10359400
31586001	31586200	-19.5522	LITCHI001906	Genebody	--	27734801	27735000	-17.0121	LITCHI001481	Genebody	At4g33920	28616301	28616500	-16.1066	LITCHI001581	Genebody	SUD1	7667601	7667800	-33.9793	LITCHI015011	Genebody	BGLU12	3509701	3509900	-39.2194	LITCHI014667	Genebody	--	5278601	5278800	-40.8805	LITCHI014778	Genebody	LECRK2	11113601	11113800	-34.6561	LITCHI015294	Genebody	At3g23325	10235001	10235200	-37.0892	LITCHI015237	Genebody	--	10418201	10418400
31586101	31586300	-24.1068	LITCHI001906	Genebody	--	28057301	28057500	-21.6616	LITCHI001510	Genebody	--	28798401	28798600	-16.5543	LITCHI001602	Genebody	ABF3	7685601	7685800	-32.0513	LITCHI015012	Genebody	EEF1AKNMT	3510501	3510700	-29.4488	LITCHI014667	Genebody	--	5290801	5291000	28.0886	LITCHI014778	Genebody	LECRK2	11224801	11225000	43.4676	LITCHI015306	Genebody	PRAF1	10235001	10235200	-37.0892	LITCHI015238	Genebody	ARPC2B	10418201	10418400
31641201	31641400	-19.8543	LITCHI001912	Genebody	CYP84A1	28057401	28057600	-31.1993	LITCHI001510	Genebody	--	29509501	29509700	16.1796	LITCHI001680	Genebody	CYP40	7685701	7685900	-35.2113	LITCHI015012	Genebody	EEF1AKNMT	3754601	3754800	-38.9845	LITCHI014680	Genebody	--	5340301	5340500	-29.4067	LITCHI014783	Genebody	BANGLUC	11224901	11225100	43.9835	LITCHI015306	Genebody	PRAF1	10312201	10312400	-67.9662	LITCHI015243	Genebody	ufaA1	10418701	10418900
31641301	31641500	-19.3169	LITCHI001912	Genebody	CYP84A1	28273701	28273900	-18.9332	LITCHI001541	Genebody	At4g34215	29509701	29509900	19.1679	LITCHI001680	Genebody	CYP40	7685901	7686100	-25.7922	LITCHI015012	Genebody	EEF1AKNMT	4389101	4389300	-27.6861	LITCHI014689	Genebody	BPM2	5364301	5364500	-36.2626	LITCHI014785	Genebody	surE	11905701	11905900	-25.3059	LITCHI015355	Genebody	At1g06620	10317801	10318000	79.7526	LITCHI015243	Genebody	ufaA1	10418701	10418900
32121701	32121900	-15.4361	LITCHI001951	Genebody	HVA22I	28314801	28315000	-15.4848	LITCHI001548	Genebody	CYSC1	29530001	29530200	-15.6565	LITCHI001681	Genebody	--	7690101	7690300	-54.6135	LITCHI015012	Genebody	EEF1AKNMT	4419001	4419200	-26.6396	LITCHI014692	Genebody	cmbl	5366901	5367100	-32.8324	LITCHI014785	Genebody	surE	11924401	11924600	-32.4765	LITCHI015358	Genebody	At1g06620	10317901	10318100	79.7526	LITCHI015243	Genebody	ufaA1	10418801	10419000
32229501	32229700	-17.5543	LITCHI001967	Genebody	PRP4	28314901	28315100	-19.5163	LITCHI001548	Genebody	CYSC1	29596301	29596500	16.6481	LITCHI001688	Genebody	SABP2	7693001	7693200	-34.6181	LITCHI015012	Genebody	EEF1AKNMT	4420501	4420700	44.462	LITCHI014692	Genebody	cmbl	5375501	5375700	-27.0833	LITCHI014786	Genebody	surE	11924501	11924700	-28.9587	LITCHI015358	Genebody	At1g06620	10359001	10359200	-67.4879	LITCHI015245	Genebody	umaA	10418801	10419000
32229601	32229800	-18.6106	LITCHI001967	Genebody	PRP4	28315001	28315200	-21.5481	LITCHI001548	Genebody	CYSC1	29742201	29742400	-20.1406	LITCHI001707	Genebody	VRN1	7724001	7724200	-97.9592	LITCHI015015	Genebody	--	4420601	4420800	45.7381	LITCHI014692	Genebody	cmbl	5380601	5380800	-25.7271	LITCHI014787	Genebody	--	11988901	11989100	-39.844	LITCHI015361	Genebody	At1g06620	10359101	10359300	-64.6148	LITCHI015245	Genebody	umaA	10418901	10419100
32455901	32456100	-15.1942	LITCHI001995	Genebody	At4g34880	28377101	28377300	-15.5995	LITCHI001555	Genebody	NRPB3	29755501	29755700	-18.9529	LITCHI001707	Genebody	VRN1	7767101	7767300	51.954	LITCHI015018	Genebody	--	4442301	4442500	25.2164	LITCHI014694	Genebody	--	5380701	5380900	-28.7915	LITCHI014787	Genebody	--	11991901	11992100	39.2857	LITCHI015361	Genebody	At1g06620	10359201	10359400	-37.7628	LITCHI015245	Genebody	umaA	10418901	10419100
32578101	32578300	-20.8192	LITCHI002007	Genebody	NFD4	28477501	28477700	-15.1309	LITCHI001568	Genebody	IRX15-L	29860401	29860600	17.7873	LITCHI001715	Genebody	VRN1	7767201	7767400	49.305	LITCHI015018	Genebody	--	4475701	4475900	-48.2537	LITCHI014696	Genebody	serinc	5391601	5391800	-39.4127	LITCHI014788	Genebody	surE	11992001	11992200	26.6874	LITCHI015361	Genebody	At1g06620	10418201	10418400	-36.9758	LITCHI015248	Genebody	PATROL1	10419001	10419200
32621201	32621400	-16.0996	LITCHI002012	Genebody	ADF5	28564501	28564700	-17.4584	LITCHI001576	Genebody	TOGT1	30607301	30607500	-22.4615	LITCHI001809	Genebody	PRL1-IFG	7798301	7798500	-26.6517	LITCHI015020	Genebody	Os06g0508700	4478801	4479000	-41.1174	LITCHI014697	Genebody	SERINC2	5391701	5391900	-41.1307	LITCHI014788	Genebody	surE	12033501	12033700	62.2324	LITCHI015365	Genebody	ECI2	10418201	10418400	-36.9758	LITCHI015249	Genebody	PLDBETA1	10419001	10419200
32785901	32786100	19.6962	LITCHI002034	Genebody	HIPP26	28703901	28704100	-21.6141	LITCHI001589	Genebody	MBR2	30607301	30607500	-22.4615	LITCHI001811	Genebody	At1g01500	7881601	7881800	-26.3144	LITCHI015025	Genebody	MED15A	4503701	4503900	-29.0946	LITCHI014700	Genebody	MED33A	5391801	5392000	-44.0732	LITCHI014788	Genebody	surE	12033601	12033800	66.6791	LITCHI015365	Genebody	ECI2	10418701	10418900	-54.3182	LITCHI015248	Genebody	PATROL1	10419101	10419300
32786001	32786200	15.9298	LITCHI002034	Genebody	HIPP26	28704001	28704200	-20.2041	LITCHI001589	Genebody	MBR2	30607401	30607600	-24.9906	LITCHI001809	Genebody	PRL1-IFG	7907201	7907400	-65.2577	LITCHI015028	Genebody	--	4512701	4512900	-44.7101	LITCHI014702	Genebody	RNR2A	5393201	5393400	41.7201	LITCHI014788	Genebody	surE	12253701	12253900	61.6291	LITCHI015378	Genebody	CSLG3	10418701	10418900	-54.3182	LITCHI015249	Genebody	PLDBETA1	10419101	10419300
32836001	32836200	-15.4359	LITCHI002038	Genebody	SKP1A	29313601	29313800	17.6162	LITCHI001656	Genebody	--	30607401	30607600	-24.9906	LITCHI001811	Genebody	At1g01500	7907301	7907500	-62.5663	LITCHI015028	Genebody	--	4512801	4513000	-42.7218	LITCHI014702	Genebody	RNR2A	5422601	5422800	-29.4723	LITCHI014790	Genebody	At1g53330	12292901	12293100	49.1852	LITCHI015379	Genebody	CSLG2	10418801	10419000	-49.0868	LITCHI015248	Genebody	PATROL1	10419201	10419400
2075601	2075800	-30.7771	LITCHI002323	Genebody	At1g09390	29314101	29314300	-15.9447	LITCHI001656	Genebody	--	31353501	31353700	-22.637	LITCHI001880	Genebody	BGAL3	7910001	7910200	47.4878	LITCHI015029	Genebody	PCMP-H64	4533801	4534000	36.9841	LITCHI014705	Genebody	sidJ	5423701	5423900	-64.18	LITCHI014790	Genebody	At1g53330	12293001	12293200	46.3945	LITCHI015379	Genebody	CSLG2	10418801	10419000	-49.0868	LITCHI015249	Genebody	PLDBETA1	10419201	10419400
3162901	3163100	-20.2241	LITCHI002363	Genebody	ALIS3	29355001	29355200	-21.8816	LITCHI001660	Genebody	CXE1	31353601	31353800	-17.1218	LITCHI001880	Genebody	BGAL3	7916001	7916200	-29.2555	LITCHI015030	Genebody	UBXN6	4594301	4594500	-33.9613	LITCHI014712	Genebody	--	5423801	5424000	-39.4639	LITCHI014790	Genebody	At1g53330	12353301	12353500	-37.333	LITCHI015381	Genebody	TRAF1A	10418901	10419100	-47.8795	LITCHI015248	Genebody	PATROL1	10419301	10419500
7310501	7310700	15.6463	LITCHI002525	Genebody	--	29509801	29510000	-18.5776	LITCHI001680	Genebody	CYP40	31384101	31384300	-15.7172	LITCHI001883	Genebody	PAP2	7939001	7939200	-25.3862	LITCHI015034	Genebody	SNL1	4594401	4594600	-32.6087	LITCHI014712	Genebody	--	5435501	5435700	-26.4368	LITCHI014791	Genebody	RPS24A	12353501	12353700	-46.9739	LITCHI015381	Genebody	TRAF1A	10418901	10419100	-47.8795	LITCHI015249	Genebody	PLDBETA1	10419301	10419500
9263201	9263400	-19.6039	LITCHI002638	Genebody	--	29742201	29742400	-23.1496	LITCHI001707	Genebody	VRN1	31532101	31532300	16.957	LITCHI001901	Genebody	--	7986401	7986600	-83.9259	LITCHI015040	Genebody	PAP15	4599501	4599700	-31.406	LITCHI014713	Genebody	DSPTP1	5435601	5435800	-31.733	LITCHI014791	Genebody	RPS24A	12353601	12353800	-43.4133	LITCHI015381	Genebody	TRAF1A	10419001	10419200	-58.3789	LITCHI015248	Genebody	PATROL1	10427901	10428100
10358001	10358200	-15.5912	LITCHI002668	Genebody	--	29742301	29742500	-24.4111	LITCHI001707	Genebody	VRN1	32002901	32003100	-15.3495	LITCHI001947	Genebody	TAF14B	7986501	7986700	-76.8698	LITCHI015040	Genebody	PAP15	4599601	4599800	-62.3866	LITCHI014713	Genebody	DSPTP1	5445101	5445300	26.4853	LITCHI014793	Genebody	IDM1	12600301	12600500	30.8088	LITCHI015402	Genebody	--	10419001	10419200	-58.3789	LITCHI015249	Genebody	PLDBETA1	10428001	10428200
10428701	10428900	-15.3604	LITCHI002671	Genebody	RLP9A	29742401	29742600	-16.8799	LITCHI001707	Genebody	VRN1	32123001	32123200	15.0865	LITCHI001951	Genebody	HVA22I	8000901	8001100	52.2326	LITCHI015042	Genebody	UBP2	4613601	4613800	83.2957	LITCHI014715	Genebody	GIP2	5445401	5445600	-25.7633	LITCHI014793	Genebody	IDM1	12600401	12600600	29.4964	LITCHI015402	Genebody	--	10419101	10419300	-49.5756	LITCHI015248	Genebody	PATROL1	10428101	10428300
10454101	10454300	-15.5102	LITCHI002673	Genebody	APA1	29755401	29755600	-15.5854	LITCHI001707	Genebody	VRN1	32166601	32166800	-30.3666	LITCHI001959	Genebody	--	8029001	8029200	32.1972	LITCHI015044	Genebody	--	4699601	4699800	31.9646	LITCHI014725	Genebody	VIT_05s0020g02800	5498301	5498500	29.0268	LITCHI014802	Genebody	SGS3	12600501	12600700	27.4444	LITCHI015402	Genebody	--	10419101	10419300	-49.5756	LITCHI015249	Genebody	PLDBETA1	10449501	10449700
10454801	10455000	-15.8614	LITCHI002673	Genebody	APA1	29755501	29755700	-31.096	LITCHI001707	Genebody	VRN1	32171201	32171400	-18.4756	LITCHI001960	Genebody	--	8029001	8029200	32.1972	LITCHI015045	Genebody	--	4700001	4700200	65.6939	LITCHI014725	Genebody	VIT_05s0020g02800	5507001	5507200	-38.9662	LITCHI014804	Genebody	--	12602901	12603100	-27.9836	LITCHI015402	Genebody	--	10419201	10419400	-25.1764	LITCHI015248	Genebody	PATROL1	10449601	10449800
10454901	10455100	-36.1215	LITCHI002673	Genebody	APA1	30221401	30221600	-18.2525	LITCHI001760	Genebody	--	32171301	32171500	-18.2458	LITCHI001960	Genebody	--	8065601	8065800	-71.4919	LITCHI015048	Genebody	ERF062	4700101	4700300	48.6312	LITCHI014725	Genebody	VIT_05s0020g02800	5512101	5512300	51.0721	LITCHI014806	Genebody	RCS1	12603001	12603200	-31.9328	LITCHI015402	Genebody	--	10419201	10419400	-25.1764	LITCHI015249	Genebody	PLDBETA1	10449801	10450000
10674801	10675000	-18.2417	LITCHI002687	Genebody	RAP	30607301	30607500	-16.5473	LITCHI001809	Genebody	PRL1-IFG	32229601	32229800	-16.6234	LITCHI001967	Genebody	PRP4	8065701	8065900	-79.0001	LITCHI015048	Genebody	ERF062	4703201	4703400	-42.6003	LITCHI014725	Genebody	VIT_05s0020g02800	5512201	5512400	37.7166	LITCHI014806	Genebody	RCS1	12653801	12654000	-33.4428	LITCHI015408	Genebody	--	10428001	10428200	-26.8009	LITCHI015250	Genebody	--	10449901	10450100
10677001	10677200	-21.8124	LITCHI002687	Genebody	RAP	30607301	30607500	-16.5473	LITCHI001811	Genebody	At1g01500	32650501	32650700	-17.1587	LITCHI002017	Genebody	AAP3	8094901	8095100	50.1296	LITCHI015051	Genebody	SNL1	4737901	4738100	-28.1796	LITCHI014734	Genebody	RHF1A	5542901	5543100	29.4624	LITCHI014814	Genebody	--	12657201	12657400	-46.3482	LITCHI015408	Genebody	--	10428101	10428300	-28.5628	LITCHI015250	Genebody	--	10450001	10450200
10677101	10677300	-15.7592	LITCHI002687	Genebody	RAP	30607401	30607600	-20.2453	LITCHI001809	Genebody	PRL1-IFG	32785901	32786100	19.998	LITCHI002034	Genebody	HIPP26	8094901	8095100	50.1296	LITCHI015052	Genebody	SNL1	4788401	4788600	33.9552	LITCHI014742	Genebody	NPK1	5543301	5543500	-46.1453	LITCHI014814	Genebody	--	12657301	12657500	-47.8893	LITCHI015408	Genebody	--	10428201	10428400	-32.5079	LITCHI015250	Genebody	--	10455301	10455500
10677201	10677400	-21.148	LITCHI002687	Genebody	RAP	30607401	30607600	-20.2453	LITCHI001811	Genebody	At1g01500	388901	389100	15.3319	LITCHI002239	Genebody	GATA29	8095001	8095200	53.6565	LITCHI015052	Genebody	SNL1	4788501	4788700	49.5534	LITCHI014742	Genebody	NPK1	5666201	5666400	-39.2325	LITCHI014827	Genebody	At2g32040	12725201	12725400	-26.4223	LITCHI015416	Genebody	--	10449501	10449700	-71.7554	LITCHI015253	Genebody	--	10455401	10455600
11735201	11735400	-16.7355	LITCHI002741	Genebody	--	30824701	30824900	15.8777	LITCHI001835	Genebody	PYRC5	10357901	10358100	18.0987	LITCHI002668	Genebody	--	8183301	8183500	34.1085	LITCHI015059	Genebody	--	4832101	4832300	35.5717	LITCHI014744	Genebody	KAPP	5666301	5666500	-55.7417	LITCHI014827	Genebody	At2g32040	12740301	12740500	-28.3983	LITCHI015416	Genebody	--	10449601	10449800	-69.531	LITCHI015253	Genebody	--	10510801	10511000
13717801	13718000	19.6107	LITCHI002833	Genebody	--	31382501	31382700	-17.5844	LITCHI001883	Genebody	PAP2	10428701	10428900	-18.9037	LITCHI002671	Genebody	RLP9A	8254701	8254900	-25.1923	LITCHI015068	Genebody	--	4832201	4832400	35.5717	LITCHI014744	Genebody	KAPP	5667401	5667600	-27.479	LITCHI014827	Genebody	At2g32040	12796701	12796900	-40.4573	LITCHI015420	Genebody	UGT73C3	10449801	10450000	-76.6209	LITCHI015253	Genebody	--	10510901	10511100
13722201	13722400	20.0735	LITCHI002835	Genebody	--	31382601	31382800	-22.4957	LITCHI001883	Genebody	PAP2	10453301	10453500	19.2563	LITCHI002673	Genebody	APA1	8312601	8312800	56.9728	LITCHI015074	Genebody	KRP4	4839801	4840000	-32.3842	LITCHI014745	Genebody	SPOUT1	5667801	5668000	-37.4903	LITCHI014827	Genebody	At2g32040	12801201	12801400	-50.1595	LITCHI015420	Genebody	UGT73C3	10449901	10450100	-74.2425	LITCHI015253	Genebody	--	10517101	10517300
13724501	13724700	-15.5832	LITCHI002835	Genebody	--	31382701	31382900	-17.0537	LITCHI001883	Genebody	PAP2	10453401	10453600	22.8285	LITCHI002673	Genebody	APA1	8462601	8462800	-55.0819	LITCHI015081	Genebody	--	4839901	4840100	-27.7639	LITCHI014745	Genebody	SPOUT1	5667901	5668100	-30.8366	LITCHI014827	Genebody	At2g32040	12801301	12801500	-56.0892	LITCHI015420	Genebody	UGT73C3	10455301	10455500	-25.2282	LITCHI015253	Genebody	--	10517201	10517400
13724601	13724800	-21.9453	LITCHI002835	Genebody	--	32003001	32003200	-15.3517	LITCHI001947	Genebody	TAF14B	10674801	10675000	-20.3513	LITCHI002687	Genebody	RAP	8590801	8591000	34.2896	LITCHI015089	Genebody	CSLD1	4842601	4842800	-26.5793	LITCHI014745	Genebody	SPOUT1	5733201	5733400	-40.1286	LITCHI014833	Genebody	CDC73	12801401	12801600	-55.889	LITCHI015420	Genebody	UGT73C3	10510901	10511100	-28.8248	LITCHI015259	Genebody	MORF5	10517301	10517500
13730901	13731100	-16.2064	LITCHI002838	Genebody	--	32166601	32166800	-21.6731	LITCHI001959	Genebody	--	10677101	10677300	-23.4715	LITCHI002687	Genebody	RAP	8620301	8620500	-36.5788	LITCHI015094	Genebody	--	4858101	4858300	-34.9301	LITCHI014746	Genebody	CHR12	5733201	5733400	-40.1286	LITCHI014834	Genebody	XYP11	12835401	12835600	-72.8267	LITCHI015420	Genebody	UGT73C3	10517101	10517300	-25.9224	LITCHI015260	Genebody	U2AF2	10517401	10517600
16712601	16712800	-28.0352	LITCHI002989	Genebody	At5g40670	32229501	32229700	-18.2545	LITCHI001967	Genebody	PRP4	10677201	10677400	-23.8891	LITCHI002687	Genebody	RAP	8620401	8620600	-45.6297	LITCHI015094	Genebody	--	4861701	4861900	28.6552	LITCHI014747	Genebody	RANGAP2	5735101	5735300	26.2892	LITCHI014833	Genebody	CDC73	12861501	12861700	-38.2885	LITCHI015420	Genebody	UGT73C3	10517201	10517400	-38.0151	LITCHI015260	Genebody	U2AF2	10517901	10518100
16712701	16712900	-28.3358	LITCHI002989	Genebody	At5g40670	32229601	32229800	-19.9628	LITCHI001967	Genebody	PRP4	12591101	12591300	17.7876	LITCHI002779	Genebody	LECRK1	8649601	8649800	30.8761	LITCHI015095	Genebody	chtf18	4966601	4966800	-28.3979	LITCHI014759	Genebody	LACS6	5735101	5735300	26.2892	LITCHI014834	Genebody	XYP11	12861501	12861700	-38.2885	LITCHI015425	Genebody	UGT73C6	10517301	10517500	-38.3065	LITCHI015260	Genebody	U2AF2	10518001	10518200
16712801	16713000	-27.767	LITCHI002989	Genebody	At5g40670	32785901	32786100	16.3286	LITCHI002034	Genebody	HIPP26	13724601	13724800	-16.1778	LITCHI002835	Genebody	--	8670201	8670400	-28.5714	LITCHI015096	Genebody	VAMP726	4969201	4969400	-29.8366	LITCHI014759	Genebody	LACS6	5755201	5755400	52.0609	LITCHI014840	Genebody	--	12861601	12861800	-44.2054	LITCHI015420	Genebody	UGT73C3	10517401	10517600	-34.0488	LITCHI015260	Genebody	U2AF2	10705401	10705600
16712901	16713100	-15.9216	LITCHI002989	Genebody	At5g40670	32786001	32786200	15.1207	LITCHI002034	Genebody	HIPP26	13730901	13731100	-15.8128	LITCHI002838	Genebody	--	8708501	8708700	-27.5862	LITCHI015098	Genebody	ABCB19	4969301	4969500	-33.9011	LITCHI014759	Genebody	LACS6	5755301	5755500	52.0609	LITCHI014840	Genebody	--	12861601	12861800	-44.2054	LITCHI015425	Genebody	UGT73C6	11057401	11057600	-29.667	LITCHI015291	Genebody	B''DELTA	11905801	11906000
17791401	17791600	23.8137	LITCHI003052	Genebody	HSR201	3635301	3635500	20.5704	LITCHI002383	Genebody	RLP14	15646501	15646700	-15.8692	LITCHI002928	Genebody	--	8708601	8708800	-30.7692	LITCHI015098	Genebody	ABCB19	4977101	4977300	26.5233	LITCHI014760	Genebody	CLC-D	5772001	5772200	-28.8991	LITCHI014843	Genebody	PBD1	12861801	12862000	-55.9467	LITCHI015420	Genebody	UGT73C3	11113601	11113800	-32.9568	LITCHI015294	Genebody	At3g23325	11983201	11983400
19411001	19411200	-21.5844	LITCHI003161	Genebody	HSP26-A	7024101	7024300	16.8147	LITCHI002520	Genebody	sbt3	16712601	16712800	-19.5949	LITCHI002989	Genebody	At5g40670	8739801	8740000	-51.4563	LITCHI015102	Genebody	coq6	5025301	5025500	31.7881	LITCHI014765	Genebody	STP13	5772101	5772300	-41.7526	LITCHI014843	Genebody	PBD1	12861801	12862000	-55.9467	LITCHI015425	Genebody	UGT73C6	11905801	11906000	-36.0521	LITCHI015355	Genebody	At1g06620	11983701	11983900
19440301	19440500	-15.8904	LITCHI003163	Genebody	HSP26-A	8740101	8740300	-21.8505	LITCHI002607	Genebody	TGD3	16712701	16712900	-20.0065	LITCHI002989	Genebody	At5g40670	8760201	8760400	-36.0752	LITCHI015105	Genebody	MORF1	5076501	5076700	25.8098	LITCHI014766	Genebody	TIC	5846301	5846500	-31.3659	LITCHI014852	Genebody	IP5P7	12861901	12862100	-49.7003	LITCHI015420	Genebody	UGT73C3	11983401	11983600	28.4907	LITCHI015361	Genebody	At1g06620	11983801	11984000
19440401	19440600	-16.6519	LITCHI003163	Genebody	HSP26-A	10454501	10454700	-22.191	LITCHI002673	Genebody	APA1	16712801	16713000	-18.2002	LITCHI002989	Genebody	At5g40670	8809601	8809800	-28.4858	LITCHI015111	Genebody	DHAD	5076601	5076800	26.7715	LITCHI014766	Genebody	TIC	5846401	5846600	-27.3736	LITCHI014852	Genebody	IP5P7	12861901	12862100	-49.7003	LITCHI015425	Genebody	UGT73C6	11991901	11992100	33.7778	LITCHI015361	Genebody	At1g06620	11988201	11988400
19449301	19449500	-18.2697	LITCHI003163	Genebody	HSP26-A	10674801	10675000	-22.4088	LITCHI002687	Genebody	RAP	17081801	17082000	-19.0064	LITCHI003008	Genebody	8HGO	8809701	8809900	-29.9145	LITCHI015111	Genebody	DHAD	5135701	5135900	-25.7009	LITCHI014768	Genebody	LOX5	5846701	5846900	-32.9639	LITCHI014852	Genebody	IP5P7	12862001	12862200	-45.276	LITCHI015420	Genebody	UGT73C3	11993101	11993300	45.0302	LITCHI015361	Genebody	At1g06620	11988901	11989100
19930101	19930300	-18.3466	LITCHI003200	Genebody	--	10677001	10677200	-15.8732	LITCHI002687	Genebody	RAP	17081901	17082100	-17.5077	LITCHI003008	Genebody	8HGO	8819301	8819500	-37.9777	LITCHI015111	Genebody	DHAD	5136301	5136500	37.2093	LITCHI014768	Genebody	LOX5	5887101	5887300	28.0157	LITCHI014855	Genebody	RDM1	12862001	12862200	-45.276	LITCHI015425	Genebody	UGT73C6	11993201	11993400	43.5014	LITCHI015361	Genebody	At1g06620	11991901	11992100
19959501	19959700	-15.2847	LITCHI003203	Genebody	At3g47200	10677501	10677700	-18.9732	LITCHI002687	Genebody	RAP	17791401	17791600	26.3524	LITCHI003052	Genebody	HSR201	8835901	8836100	-51.4143	LITCHI015112	Genebody	MPSR1	5169701	5169900	47.2706	LITCHI014771	Genebody	ACL5	5894701	5894900	-26.6655	LITCHI014858	Genebody	HMT3	12862101	12862300	-52.0363	LITCHI015420	Genebody	UGT73C3	12033501	12033700	57.8324	LITCHI015365	Genebody	ECI2	11992001	11992200
20076201	20076400	-16.0898	LITCHI003213	Genebody	--	11735201	11735400	-15.4018	LITCHI002741	Genebody	--	17913201	17913400	-15.054	LITCHI003056	Genebody	At5g39110	8842601	8842800	30.3419	LITCHI015113	Genebody	PED1	5187301	5187500	-26.8096	LITCHI014773	Genebody	--	5895801	5896000	-91.4474	LITCHI014858	Genebody	HMT3	12862101	12862300	-52.0363	LITCHI015425	Genebody	UGT73C6	12033601	12033800	59.5359	LITCHI015365	Genebody	ECI2	11993101	11993300
20189301	20189500	-16.9218	LITCHI003223	Genebody	--	12929401	12929600	-16.4593	LITCHI002803	Genebody	At3g58210	18875201	18875400	-15.6934	LITCHI003126	Genebody	--	8983501	8983700	56.5511	LITCHI015123	Genebody	VIT_05s0051g00580	5189001	5189200	-31.4769	LITCHI014773	Genebody	--	5895901	5896100	-83.1299	LITCHI014858	Genebody	HMT3	12863101	12863300	-40.6716	LITCHI015420	Genebody	UGT73C3	12253701	12253900	55.3957	LITCHI015378	Genebody	CSLG3	11993201	11993400
20189401	20189600	-19.8597	LITCHI003223	Genebody	--	13724601	13724800	-19.1348	LITCHI002835	Genebody	--	18906201	18906400	-21.5433	LITCHI003128	Genebody	ADH	8983601	8983800	33.2058	LITCHI015123	Genebody	VIT_05s0051g00580	5189101	5189300	-33.4735	LITCHI014773	Genebody	--	5896001	5896200	-76.1192	LITCHI014858	Genebody	HMT3	12863101	12863300	-40.6716	LITCHI015425	Genebody	UGT73C6	12292901	12293100	45.6554	LITCHI015379	Genebody	CSLG2	12033501	12033700
20189501	20189700	-15.7758	LITCHI003223	Genebody	--	13730901	13731100	-19.9098	LITCHI002838	Genebody	--	18906301	18906500	-30.9812	LITCHI003128	Genebody	ADH	8997701	8997900	-33.4448	LITCHI015124	Genebody	RCH2	5189201	5189400	-36.6667	LITCHI014773	Genebody	--	5896301	5896500	-33.0827	LITCHI014858	Genebody	HMT3	12863201	12863400	-43.3506	LITCHI015420	Genebody	UGT73C3	12293001	12293200	45.265	LITCHI015379	Genebody	CSLG2	12033601	12033800
20769701	20769900	-17.247	LITCHI003272	Genebody	DTX24	16712301	16712500	15.5511	LITCHI002989	Genebody	At5g40670	18978501	18978700	-15.3877	LITCHI003132	Genebody	--	9101101	9101300	39.0659	LITCHI015133	Genebody	At5g63930	5189301	5189500	-28.1324	LITCHI014773	Genebody	--	5896401	5896600	-45.7039	LITCHI014858	Genebody	HMT3	12863201	12863400	-43.3506	LITCHI015425	Genebody	UGT73C6	12353301	12353500	-32.5515	LITCHI015381	Genebody	TRAF1A	12253701	12253900
20769801	20770000	-18.7199	LITCHI003272	Genebody	DTX24	16712401	16712600	26.4245	LITCHI002989	Genebody	At5g40670	19090701	19090900	-17.7665	LITCHI003140	Genebody	SKIP25	9144901	9145100	26.1905	LITCHI015138	Genebody	THIM	5189401	5189600	-25.4065	LITCHI014773	Genebody	--	5896701	5896900	-48.8348	LITCHI014858	Genebody	HMT3	12863301	12863500	-35.2217	LITCHI015420	Genebody	UGT73C3	12353501	12353700	-54.6543	LITCHI015381	Genebody	TRAF1A	12292901	12293100
20775801	20776000	-17.0392	LITCHI003272	Genebody	DTX24	16712601	16712800	-20.0146	LITCHI002989	Genebody	At5g40670	19090801	19091000	-18.9147	LITCHI003140	Genebody	SKIP25	9153001	9153200	26.6471	LITCHI015140	Genebody	SERINC3	5278501	5278700	-49.6644	LITCHI014778	Genebody	LECRK2	5896801	5897000	-50.9474	LITCHI014858	Genebody	HMT3	12863301	12863500	-35.2217	LITCHI015425	Genebody	UGT73C6	12353601	12353800	-51.4532	LITCHI015381	Genebody	TRAF1A	12293001	12293200
20897401	20897600	-15.2043	LITCHI003278	Genebody	DTX24	16712701	16712900	-21.1104	LITCHI002989	Genebody	At5g40670	19930101	19930300	-18.3615	LITCHI003200	Genebody	--	9153501	9153700	27.7791	LITCHI015140	Genebody	SERINC3	5278601	5278800	-42.5926	LITCHI014778	Genebody	LECRK2	5896901	5897100	-40.3513	LITCHI014858	Genebody	HMT3	12863401	12863600	-37.602	LITCHI015420	Genebody	UGT73C3	12437901	12438100	-43.0861	LITCHI015387	Genebody	PI1	12353501	12353700
22289801	22290000	-22.3757	LITCHI003384	Genebody	FIP2	16712801	16713000	-20.7129	LITCHI002989	Genebody	At5g40670	19930201	19930400	-18.5521	LITCHI003200	Genebody	--	9153601	9153800	27.7189	LITCHI015140	Genebody	SERINC3	5282501	5282700	35.503	LITCHI014778	Genebody	LECRK2	5952501	5952700	37.7356	LITCHI014861	Genebody	NET1B	12863401	12863600	-37.602	LITCHI015425	Genebody	UGT73C6	12657201	12657400	-54.1249	LITCHI015408	Genebody	--	12353601	12353800
22918201	22918400	-18.0501	LITCHI003426	Genebody	--	17081801	17082000	-28.1675	LITCHI003008	Genebody	8HGO	20897401	20897600	-15.7535	LITCHI003278	Genebody	DTX24	9276001	9276200	37.0332	LITCHI015152	Genebody	--	5340201	5340400	-26.1905	LITCHI014783	Genebody	BANGLUC	5952901	5953100	29.362	LITCHI014861	Genebody	NET1B	12863501	12863700	-41.6479	LITCHI015420	Genebody	UGT73C3	12657301	12657500	-61.1637	LITCHI015408	Genebody	--	12653801	12654000
22918301	22918500	-23.8573	LITCHI003426	Genebody	--	17081901	17082100	-17.0897	LITCHI003008	Genebody	8HGO	20897901	20898100	-15.6971	LITCHI003278	Genebody	DTX24	9276101	9276300	50.5819	LITCHI015152	Genebody	--	5363001	5363200	-30.9091	LITCHI014785	Genebody	surE	5953001	5953200	30.968	LITCHI014861	Genebody	NET1B	12863501	12863700	-41.6479	LITCHI015425	Genebody	UGT73C6	12740301	12740500	-28.7959	LITCHI015416	Genebody	--	12653901	12654100
23831301	23831500	-15.1425	LITCHI003506	Genebody	ILA	17791401	17791600	24.6881	LITCHI003052	Genebody	HSR201	20955301	20955500	-18.4615	LITCHI003281	Genebody	DTX24	9305701	9305900	-31.2354	LITCHI015154	Genebody	GSTU8	5363101	5363300	-30.9091	LITCHI014785	Genebody	surE	5959501	5959700	-25.4858	LITCHI014861	Genebody	NET1B	12896501	12896700	-35.7018	LITCHI015426	Genebody	PMAT1	12801201	12801400	-42.6009	LITCHI015420	Genebody	UGT73C3	12657201	12657400
23908801	23909000	-16.73	LITCHI003509	Genebody	ILA	18539601	18539800	-20.155	LITCHI003102	Genebody	PHL	22289801	22290000	-15.1587	LITCHI003384	Genebody	FIP2	9305801	9306000	-40.567	LITCHI015154	Genebody	GSTU8	5364301	5364500	-59.3333	LITCHI014785	Genebody	surE	5959501	5959700	-25.4858	LITCHI014862	Genebody	At1g54780	12986101	12986300	-42.0594	LITCHI015434	Genebody	UGT73C3	12801301	12801500	-42.0864	LITCHI015420	Genebody	UGT73C3	12657301	12657500
23946501	23946700	-21.8329	LITCHI003511	Genebody	--	18883801	18884000	-15.9994	LITCHI003126	Genebody	--	22874501	22874700	16.6391	LITCHI003424	Genebody	--	9355201	9355400	-66.3387	LITCHI015159	Genebody	NPF5.4	5365201	5365400	-28.0555	LITCHI014785	Genebody	surE	5975601	5975800	30.8556	LITCHI014864	Genebody	CLH2	12986201	12986400	-51.47	LITCHI015434	Genebody	UGT73C3	12801401	12801600	-42.7345	LITCHI015420	Genebody	UGT73C3	12657501	12657700
24007301	24007500	-29.6373	LITCHI003515	Genebody	--	20076101	20076300	-16.8514	LITCHI003213	Genebody	--	23792501	23792700	-15.4583	LITCHI003503	Genebody	--	9467001	9467200	-32.7265	LITCHI015163	Genebody	BLI	5365801	5366000	25.9572	LITCHI014785	Genebody	surE	5975701	5975900	44.5533	LITCHI014864	Genebody	CLH2	12986701	12986900	-42.769	LITCHI015434	Genebody	UGT73C3	12818801	12819000	-25.9201	LITCHI015420	Genebody	UGT73C3	12801201	12801400
24007401	24007600	-60.1878	LITCHI003515	Genebody	--	20076201	20076400	-20.2365	LITCHI003213	Genebody	--	23799401	23799600	19.8156	LITCHI003504	Genebody	--	9477601	9477800	56.3826	LITCHI015164	Genebody	HCAR	5366901	5367100	-34.9189	LITCHI014785	Genebody	surE	5975801	5976000	33.6283	LITCHI014864	Genebody	CLH2	12996501	12996700	-31.2	LITCHI015435	Genebody	UGT83A1	12819501	12819700	-26.3872	LITCHI015420	Genebody	UGT73C3	12801301	12801500
24007701	24007900	-32.9919	LITCHI003515	Genebody	--	20775801	20776000	-19.8598	LITCHI003272	Genebody	DTX24	24007301	24007500	-33.6499	LITCHI003515	Genebody	--	9477701	9477900	45.7143	LITCHI015164	Genebody	HCAR	5375501	5375700	-29.8438	LITCHI014786	Genebody	surE	5975901	5976100	26.7878	LITCHI014864	Genebody	CLH2	13283201	13283400	-81.3953	LITCHI015457	Genebody	OASB	12819501	12819700	-26.3872	LITCHI015422	Genebody	UGT74E1	12801401	12801600
24007801	24008000	-39.287	LITCHI003515	Genebody	--	20775901	20776100	-19.6905	LITCHI003272	Genebody	DTX24	24007801	24008000	-27.6665	LITCHI003515	Genebody	--	9504401	9504600	-25.0129	LITCHI015166	Genebody	XI-B	5379201	5379400	-25.7214	LITCHI014787	Genebody	--	5985001	5985200	27.8107	LITCHI014867	Genebody	VAB	13283401	13283600	-74.7063	LITCHI015457	Genebody	OASB	12835401	12835600	-69.0079	LITCHI015420	Genebody	UGT73C3	12818801	12819000
24007901	24008100	-41.924	LITCHI003515	Genebody	--	20776001	20776200	-15.8858	LITCHI003272	Genebody	DTX24	24007901	24008100	-32.382	LITCHI003515	Genebody	--	9504501	9504700	-34.6263	LITCHI015166	Genebody	XI-B	5380601	5380800	-26.0192	LITCHI014787	Genebody	--	6036801	6037000	-39.5009	LITCHI014871	Genebody	--	13283501	13283700	-67.767	LITCHI015457	Genebody	OASB	12835501	12835700	-79.5354	LITCHI015420	Genebody	UGT73C3	12823901	12824100
24018501	24018700	-15.7808	LITCHI003518	Genebody	--	20897801	20898000	-16.3974	LITCHI003278	Genebody	DTX24	24008001	24008200	-37.3406	LITCHI003515	Genebody	--	9505101	9505300	-33.8237	LITCHI015166	Genebody	XI-B	5380701	5380900	-31.3613	LITCHI014787	Genebody	--	6036901	6037100	-34.8609	LITCHI014871	Genebody	--	13283801	13284000	-28.9604	LITCHI015457	Genebody	OASB	12861501	12861700	-46.4775	LITCHI015420	Genebody	UGT73C3	12861501	12861700
24018601	24018800	-18.6855	LITCHI003518	Genebody	--	20897901	20898100	-20.1978	LITCHI003278	Genebody	DTX24	24154101	24154300	-15.3169	LITCHI003532	Genebody	--	9505201	9505400	-33.8847	LITCHI015166	Genebody	XI-B	5391601	5391800	-27.0009	LITCHI014788	Genebody	surE	6041801	6042000	-54.4828	LITCHI014871	Genebody	--	13444901	13445100	-26.2686	LITCHI015467	Genebody	pno1	12861501	12861700	-46.4775	LITCHI015425	Genebody	UGT73C6	12861501	12861700
24094901	24095100	-21.3728	LITCHI003520	Genebody	EXOSC1	22289801	22290000	-16.5708	LITCHI003384	Genebody	FIP2	25227201	25227400	-16.0732	LITCHI003626	Genebody	WIN1	9518001	9518200	-39.3464	LITCHI015166	Genebody	XI-B	5391701	5391900	-38.5608	LITCHI014788	Genebody	surE	6041901	6042100	-45.9302	LITCHI014871	Genebody	--	13456501	13456700	-39.5906	LITCHI015468	Genebody	BAGP1	12861601	12861800	-47.8041	LITCHI015420	Genebody	UGT73C3	12861601	12861800
24479101	24479300	23.36	LITCHI003560	Genebody	--	22879201	22879400	-15.2567	LITCHI003424	Genebody	--	25990701	25990900	18.8734	LITCHI003689	Genebody	GSDA	9518101	9518300	-42.2792	LITCHI015166	Genebody	XI-B	5393201	5393400	48.1803	LITCHI014788	Genebody	surE	6060701	6060900	-25.642	LITCHI014872	Genebody	SULTR3;1	13456601	13456800	-56.7291	LITCHI015468	Genebody	BAGP1	12861601	12861800	-47.8041	LITCHI015425	Genebody	UGT73C6	12861601	12861800
24479201	24479400	28.7113	LITCHI003560	Genebody	--	22918201	22918400	-16.5265	LITCHI003426	Genebody	--	26678801	26679000	-15.5353	LITCHI003758	Genebody	HST1	9519101	9519300	-28.7972	LITCHI015166	Genebody	XI-B	5416101	5416300	-30.7976	LITCHI014789	Genebody	WNK1	6060701	6060900	-25.642	LITCHI014873	Genebody	HOP	13533101	13533300	-29.0774	LITCHI015476	Genebody	mrpl51	12861701	12861900	-59.0998	LITCHI015420	Genebody	UGT73C3	12861701	12861900
24479301	24479500	34.6321	LITCHI003560	Genebody	--	22918301	22918500	-18.9574	LITCHI003426	Genebody	--	26910701	26910900	-15.8168	LITCHI003776	Genebody	NHX2	9519201	9519400	-44.9836	LITCHI015166	Genebody	XI-B	5416201	5416400	-34.188	LITCHI014789	Genebody	WNK1	6072701	6072900	-29.9365	LITCHI014874	Genebody	rpc17	13533201	13533400	-32.0295	LITCHI015476	Genebody	mrpl51	12861701	12861900	-59.0998	LITCHI015425	Genebody	UGT73C6	12861701	12861900
24479501	24479700	15.7664	LITCHI003560	Genebody	--	22994201	22994400	-17.5732	LITCHI003431	Genebody	SNRNP65	26951801	26952000	-16.0645	LITCHI003781	Genebody	SCD2	9523501	9523700	-26.1968	LITCHI015166	Genebody	XI-B	5423701	5423900	-62.8061	LITCHI014790	Genebody	At1g53330	6073001	6073200	54.2156	LITCHI014874	Genebody	rpc17	13563001	13563200	-30.7862	LITCHI015479	Genebody	At1g62630	12861801	12862000	-50.6979	LITCHI015420	Genebody	UGT73C3	12861801	12862000
24486801	24487000	-15.3509	LITCHI003560	Genebody	--	23799401	23799600	15.4987	LITCHI003504	Genebody	--	27105401	27105600	-17.8495	LITCHI003798	Genebody	BON3	9523601	9523800	-36.7647	LITCHI015166	Genebody	XI-B	5423801	5424000	-38.3636	LITCHI014790	Genebody	At1g53330	6073701	6073900	-68.2666	LITCHI014874	Genebody	rpc17	13563001	13563200	-30.7862	LITCHI015478	Genebody	At4g27190	12861801	12862000	-50.6979	LITCHI015425	Genebody	UGT73C6	12861801	12862000
24486901	24487100	-16.0238	LITCHI003560	Genebody	--	24007301	24007500	-22.237	LITCHI003515	Genebody	--	27886601	27886800	-17.4927	LITCHI003853	Genebody	CPR1	9585201	9585400	31.3237	LITCHI015176	Genebody	LIP	5435501	5435700	-30.8781	LITCHI014791	Genebody	RPS24A	6073801	6074000	-68.2666	LITCHI014874	Genebody	rpc17	13563101	13563300	-30.7862	LITCHI015479	Genebody	At1g62630	12861901	12862100	-45.3676	LITCHI015420	Genebody	UGT73C3	12861901	12862100
25408601	25408800	-15.4538	LITCHI003645	Genebody	CML2	24007401	24007600	-47.8395	LITCHI003515	Genebody	--	29486401	29486600	17.4591	LITCHI004019	Genebody	LACS6	9588201	9588400	-47.4779	LITCHI015176	Genebody	LIP	5435601	5435800	-36.1994	LITCHI014791	Genebody	RPS24A	6087001	6087200	25.9824	LITCHI014876	Genebody	TIFY4B	13563101	13563300	-30.7862	LITCHI015478	Genebody	At4g27190	12861901	12862100	-45.3676	LITCHI015425	Genebody	UGT73C6	12861901	12862100
25666301	25666500	-24.9694	LITCHI003651	Genebody	AKR1	24007701	24007900	-25.9121	LITCHI003515	Genebody	--	30378201	30378400	-19.2874	LITCHI004104	Genebody	PME55	9599701	9599900	37.3399	LITCHI015178	Genebody	--	5441201	5441400	-28.3228	LITCHI014793	Genebody	IDM1	6089001	6089200	-31.0208	LITCHI014876	Genebody	TIFY4B	13563501	13563700	-27.5257	LITCHI015479	Genebody	At1g62630	12862001	12862200	-52.3511	LITCHI015420	Genebody	UGT73C3	12862001	12862200
25666401	25666600	-23.5461	LITCHI003651	Genebody	AKR1	24007801	24008000	-32.104	LITCHI003515	Genebody	--	30565301	30565500	-15.0875	LITCHI004124	Genebody	ICP55	9599701	9599900	37.3399	LITCHI015179	Genebody	CTPA2	5480201	5480400	-43.126	LITCHI014799	Genebody	RPS18A	6091901	6092100	43.6989	LITCHI014877	Genebody	VIT_05s0020g04070	13563501	13563700	-27.5257	LITCHI015478	Genebody	At4g27190	12862001	12862200	-52.3511	LITCHI015425	Genebody	UGT73C6	12862001	12862200
25990701	25990900	20.4908	LITCHI003689	Genebody	GSDA	24007901	24008100	-33.2381	LITCHI003515	Genebody	--	31014301	31014500	-15.7498	LITCHI004167	Genebody	GOLS2	9599801	9600000	58.0393	LITCHI015178	Genebody	--	5480201	5480400	-43.126	LITCHI014800	Genebody	DRP5A	6112001	6112200	35.6688	LITCHI014880	Genebody	DYM	13565601	13565800	-27.6124	LITCHI015478	Genebody	At4g27190	12862101	12862300	-54.2417	LITCHI015420	Genebody	UGT73C3	12862101	12862300
26951701	26951900	-18.1362	LITCHI003781	Genebody	SCD2	24008001	24008200	-30.0214	LITCHI003515	Genebody	--	31252901	31253100	16.9483	LITCHI004198	Genebody	DPD1	9599801	9600000	58.0393	LITCHI015179	Genebody	CTPA2	5507001	5507200	-46.7814	LITCHI014804	Genebody	--	6117801	6118000	-26.7296	LITCHI014880	Genebody	DYM	13566501	13566700	-75.3704	LITCHI015478	Genebody	At4g27190	12862101	12862300	-54.2417	LITCHI015425	Genebody	UGT73C6	12862101	12862300
28233001	28233200	-16.3231	LITCHI003885	Genebody	At1g54790	24094901	24095100	-25.8982	LITCHI003520	Genebody	EXOSC1	31331101	31331300	-15.1988	LITCHI004205	Genebody	CBP60D	9601601	9601800	26.0207	LITCHI015179	Genebody	CTPA2	5512101	5512300	50.2658	LITCHI014806	Genebody	RCS1	6117801	6118000	-26.7296	LITCHI014881	Genebody	ELIP1	13566601	13566800	-79.8275	LITCHI015478	Genebody	At4g27190	12863101	12863300	-37.7278	LITCHI015420	Genebody	UGT73C3	12863101	12863300
28233001	28233200	-16.3231	LITCHI003886	Genebody	At1g54780	24154101	24154300	-21.6967	LITCHI003532	Genebody	--	31443401	31443600	-23.5395	LITCHI004215	Genebody	PECS-2.1	9601701	9601900	29.8387	LITCHI015179	Genebody	CTPA2	5512201	5512400	39.8513	LITCHI014806	Genebody	RCS1	6136801	6137000	56.8206	LITCHI014885	Genebody	PR	13566701	13566900	-85.2245	LITCHI015478	Genebody	At4g27190	12863101	12863300	-37.7278	LITCHI015425	Genebody	UGT73C6	12863101	12863300
28233101	28233300	-20.8345	LITCHI003885	Genebody	At1g54790	24486701	24486900	-17.6974	LITCHI003560	Genebody	--	31443501	31443700	-20.0653	LITCHI004215	Genebody	PECS-2.1	9649201	9649400	34.5175	LITCHI015182	Genebody	At2g33255	5542901	5543100	31.1431	LITCHI014814	Genebody	--	6151601	6151800	-38.2241	LITCHI014886	Genebody	At3g22845	13566801	13567000	-89.2997	LITCHI015478	Genebody	At4g27190	12863201	12863400	-38.7434	LITCHI015420	Genebody	UGT73C3	12863201	12863400
28233101	28233300	-20.8345	LITCHI003886	Genebody	At1g54780	24842701	24842900	-27.9523	LITCHI003590	Genebody	PLP5	31443601	31443800	-16.0776	LITCHI004215	Genebody	PECS-2.1	9779501	9779700	-37.7778	LITCHI015189	Genebody	SUVH9	5543301	5543500	-44.3594	LITCHI014814	Genebody	--	6152301	6152500	-27.67	LITCHI014886	Genebody	At3g22845	13566901	13567100	-80.5021	LITCHI015478	Genebody	At4g27190	12863201	12863400	-38.7434	LITCHI015425	Genebody	UGT73C6	12863201	12863400
30927001	30927200	-15.1128	LITCHI004158	Genebody	--	24842701	24842900	-27.9523	LITCHI003591	Genebody	CYP19-3	31602501	31602700	16.7906	LITCHI004233	Genebody	SWEET17	9779501	9779700	-37.7778	LITCHI015190	Genebody	--	5666201	5666400	-30.8604	LITCHI014827	Genebody	At2g32040	6152401	6152600	-27.4902	LITCHI014886	Genebody	At3g22845	13567201	13567400	-51.4113	LITCHI015478	Genebody	At4g27190	12863301	12863500	-32.3278	LITCHI015420	Genebody	UGT73C3	12863301	12863500
31330901	31331100	16.9276	LITCHI004205	Genebody	CBP60D	25666301	25666500	-18.8634	LITCHI003651	Genebody	AKR1	1189901	1190100	-17.8056	LITCHI008113	Genebody	DJ1D	9787901	9788100	-28.7655	LITCHI015190	Genebody	--	5666301	5666500	-50.7773	LITCHI014827	Genebody	At2g32040	6154001	6154200	-43.6869	LITCHI014886	Genebody	At3g22845	13569901	13570100	-26.7262	LITCHI015478	Genebody	At4g27190	12863301	12863500	-32.3278	LITCHI015425	Genebody	UGT73C6	12863301	12863500
31331701	31331900	-23.7895	LITCHI004205	Genebody	CBP60D	25666401	25666600	-18.1628	LITCHI003651	Genebody	AKR1	1888501	1888700	-23.7843	LITCHI008168	Genebody	EMB2247	9831401	9831600	-37.014	LITCHI015193	Genebody	MSH1	5667401	5667600	-26.9826	LITCHI014827	Genebody	At2g32040	6159201	6159400	-25.6257	LITCHI014887	Genebody	DMC1	13569901	13570100	-26.7262	LITCHI015480	Genebody	--	12863501	12863700	-26.7857	LITCHI015420	Genebody	UGT73C3	12863401	12863600
31586101	31586300	21.1545	LITCHI004231	Genebody	RPL18B	26910701	26910900	-17.7183	LITCHI003776	Genebody	NHX2	1888901	1889100	-25.6533	LITCHI008168	Genebody	EMB2247	10024401	10024600	54.5344	LITCHI015213	Genebody	ufaA1	5726401	5726600	-28.6605	LITCHI014832	Genebody	--	6159301	6159500	-27.2778	LITCHI014887	Genebody	DMC1	13605201	13605400	-45.3593	LITCHI015482	Genebody	--	12863501	12863700	-26.7857	LITCHI015425	Genebody	UGT73C6	12863401	12863600
922701	922900	-18.2822	LITCHI008097	Genebody	PDLP7	27398201	27398400	23.2919	LITCHI003820	Genebody	--	1889001	1889200	-22.4457	LITCHI008168	Genebody	EMB2247	10092201	10092400	-29.5971	LITCHI015221	Genebody	PFP-BETA	5733201	5733400	-30.5384	LITCHI014833	Genebody	CDC73	6160001	6160200	-40.1709	LITCHI014887	Genebody	DMC1	13605301	13605500	-40.6459	LITCHI015482	Genebody	--	12896101	12896300	63.2716	LITCHI015426	Genebody	PMAT1	12863501	12863700
922801	923000	-19.6141	LITCHI008097	Genebody	PDLP7	29957601	29957800	-15.5965	LITCHI004072	Genebody	At4g27190	1949201	1949400	-20.7943	LITCHI008175	Genebody	GGPS	10114701	10114900	25.0306	LITCHI015222	Genebody	CYN	5733201	5733400	-30.5384	LITCHI014834	Genebody	XYP11	6191701	6191900	25.8333	LITCHI014889	Genebody	AGO10	13721201	13721400	-34.2857	LITCHI015495	Genebody	dph2	12896501	12896700	-34.4105	LITCHI015426	Genebody	PMAT1	12863501	12863700
1137901	1138100	-20.143	LITCHI008112	Genebody	DJ1D	31073101	31073300	-15.6607	LITCHI004175	Genebody	GOLS2	2302201	2302400	-18.349	LITCHI008202	Genebody	At1g66430	10120001	10120200	84.5411	LITCHI015223	Genebody	--	5734501	5734700	38.7283	LITCHI014833	Genebody	CDC73	6196601	6196800	48.561	LITCHI014889	Genebody	AGO10	13721301	13721500	-33.8235	LITCHI015495	Genebody	dph2	12986101	12986300	-28.7909	LITCHI015434	Genebody	UGT73C3	12986201	12986400
1380001	1380200	-16.6687	LITCHI008126	Genebody	CTNNBL1	31443601	31443800	-22.7624	LITCHI004215	Genebody	PECS-2.1	3064001	3064200	-19.8684	LITCHI008265	Genebody	STP7	10123401	10123600	-49.5853	LITCHI015223	Genebody	--	5734501	5734700	38.7283	LITCHI014834	Genebody	XYP11	6196701	6196900	48.561	LITCHI014889	Genebody	AGO10	13938501	13938700	-41.7293	LITCHI015506	Genebody	CHI4	12986201	12986400	-38.0876	LITCHI015434	Genebody	UGT73C3	12986701	12986900
1405701	1405900	-17.0359	LITCHI008131	Genebody	--	31443701	31443900	-22.9489	LITCHI004215	Genebody	PECS-2.1	3064101	3064300	-22.0006	LITCHI008265	Genebody	STP7	10123501	10123700	-49.5853	LITCHI015223	Genebody	--	5754001	5754200	31.9444	LITCHI014839	Genebody	--	6237801	6238000	-29.2877	LITCHI014891	Genebody	APS1	13940101	13940300	-32.0029	LITCHI015506	Genebody	CHI4	12986701	12986900	-37.921	LITCHI015434	Genebody	UGT73C3	13283401	13283600
1888901	1889100	-19.2297	LITCHI008168	Genebody	EMB2247	193801	194000	15.5257	LITCHI008043	Genebody	CYP76AH1	3313301	3313500	17.0074	LITCHI008290	Genebody	MAPKKK5	10136501	10136700	-26.1627	LITCHI015226	Genebody	PCMP-H52	5759401	5759600	-30.2688	LITCHI014841	Genebody	--	6238801	6239000	-29.7351	LITCHI014891	Genebody	APS1	14048401	14048600	-41.826	LITCHI015507	Genebody	EP3	12986801	12987000	-36.9509	LITCHI015434	Genebody	UGT73C3	13440401	13440600
1889001	1889200	-17.6546	LITCHI008168	Genebody	EMB2247	924601	924800	24.7514	LITCHI008097	Genebody	PDLP7	4198601	4198800	-16.0025	LITCHI008347	Genebody	--	10161501	10161700	43.0071	LITCHI015229	Genebody	PRP19A	5759401	5759600	-30.2688	LITCHI014842	Genebody	SDE3	6257501	6257700	-33.5632	LITCHI014892	Genebody	--	14051201	14051400	-26.4133	LITCHI015507	Genebody	EP3	13283401	13283600	-79.6684	LITCHI015457	Genebody	OASB	13444401	13444600
1949201	1949400	-20.639	LITCHI008175	Genebody	GGPS	1138001	1138200	-16.8646	LITCHI008112	Genebody	DJ1D	4200701	4200900	-21.5026	LITCHI008347	Genebody	--	10165201	10165400	-29.0172	LITCHI015229	Genebody	PRP19A	5772101	5772300	-36.429	LITCHI014843	Genebody	PBD1	6484301	6484500	-26.8209	LITCHI014903	Genebody	--	14051501	14051700	-26.6491	LITCHI015507	Genebody	EP3	13283801	13284000	-36.2326	LITCHI015457	Genebody	OASB	13445101	13445300
2791001	2791200	-15.1265	LITCHI008242	Genebody	MAX2	1204001	1204200	15.5128	LITCHI008114	Genebody	DJ1D	4506501	4506700	-24.7138	LITCHI008367	Genebody	HACL	10199401	10199600	35.4574	LITCHI015231	Genebody	--	5772201	5772400	-39.2803	LITCHI014843	Genebody	PBD1	6484301	6484500	-26.8209	LITCHI014904	Genebody	PCMP-H81	14177801	14178000	-34.5779	LITCHI015514	Genebody	FKBP16-3	13444901	13445100	-29.7109	LITCHI015467	Genebody	pno1	13445201	13445400
2791101	2791300	-18.5735	LITCHI008242	Genebody	MAX2	1949201	1949400	-23.6784	LITCHI008175	Genebody	GGPS	4506601	4506800	-22.2776	LITCHI008367	Genebody	HACL	10199501	10199700	28.5868	LITCHI015231	Genebody	--	5772301	5772500	-39.3705	LITCHI014843	Genebody	PBD1	6485301	6485500	-60.1667	LITCHI014903	Genebody	--	14177901	14178100	-47.4008	LITCHI015514	Genebody	FKBP16-3	13445001	13445200	-38.6797	LITCHI015467	Genebody	pno1	13446401	13446600
2791201	2791400	-18.6235	LITCHI008242	Genebody	MAX2	2792701	2792900	-15.6697	LITCHI008243	Genebody	MAX2A	4550201	4550400	-16.6875	LITCHI008368	Genebody	DTX14	10204401	10204600	-26.2596	LITCHI015231	Genebody	--	5774301	5774500	-27.7931	LITCHI014843	Genebody	PBD1	6485301	6485500	-60.1667	LITCHI014904	Genebody	PCMP-H81	14178301	14178500	-39.4591	LITCHI015514	Genebody	FKBP16-3	13445201	13445400	-29.5537	LITCHI015467	Genebody	pno1	13456501	13456700
2791301	2791500	-15.2209	LITCHI008242	Genebody	MAX2	2792801	2793000	-22.5939	LITCHI008243	Genebody	MAX2A	4816701	4816900	-15.4208	LITCHI008391	Genebody	LRK10L-1.4	10209001	10209200	-38.0638	LITCHI015232	Genebody	RPL23A	5840101	5840300	-72.5333	LITCHI014850	Genebody	--	6485401	6485600	-46.5803	LITCHI014903	Genebody	--	14198201	14198400	-37.3066	LITCHI015516	Genebody	FKBP16-3	13456501	13456700	-53.5136	LITCHI015468	Genebody	BAGP1	13456601	13456800
3202201	3202400	-19.0307	LITCHI008276	Genebody	--	2792901	2793100	-30.4843	LITCHI008243	Genebody	MAX2A	4816801	4817000	-16.2774	LITCHI008391	Genebody	LRK10L-1.4	10209001	10209200	-38.0638	LITCHI015233	Genebody	SOP1	5846701	5846900	-30.5915	LITCHI014852	Genebody	IP5P7	6485401	6485600	-46.5803	LITCHI014904	Genebody	PCMP-H81	14198301	14198500	-51.235	LITCHI015516	Genebody	FKBP16-3	13456601	13456800	-61.5627	LITCHI015468	Genebody	BAGP1	13459401	13459600
3312901	3313100	15.1594	LITCHI008290	Genebody	MAPKKK5	2793001	2793200	-24.6855	LITCHI008243	Genebody	MAX2A	4816901	4817100	-18.9046	LITCHI008391	Genebody	LRK10L-1.4	10225501	10225700	30.0493	LITCHI015236	Genebody	--	5848101	5848300	28.7891	LITCHI014852	Genebody	IP5P7	6487001	6487200	-70.0712	LITCHI014903	Genebody	--	14198401	14198600	-29.5683	LITCHI015516	Genebody	FKBP16-3	13533101	13533300	-39.4942	LITCHI015476	Genebody	mrpl51	13533101	13533300
3313001	3313200	16.2691	LITCHI008290	Genebody	MAPKKK5	3202201	3202400	-15.6665	LITCHI008276	Genebody	--	4873301	4873500	-16.4973	LITCHI008393	Genebody	--	10225501	10225700	30.0493	LITCHI015237	Genebody	--	5867901	5868100	26.409	LITCHI014853	Genebody	SUV3	6489901	6490100	-37.3004	LITCHI014905	Genebody	VTE3	14198601	14198800	-54.1142	LITCHI015516	Genebody	FKBP16-3	13533201	13533400	-38.3085	LITCHI015476	Genebody	mrpl51	13533201	13533400
3313301	3313500	18.6185	LITCHI008290	Genebody	MAPKKK5	3244801	3245000	-15.7592	LITCHI008286	Genebody	MAPKKK5	5007701	5007900	-16.7886	LITCHI008405	Genebody	CBSDUF3	10225601	10225800	26.2195	LITCHI015236	Genebody	--	5870501	5870700	26.2443	LITCHI014853	Genebody	SUV3	6493001	6493200	-44.6602	LITCHI014906	Genebody	--	14198701	14198900	-68.2377	LITCHI015516	Genebody	FKBP16-3	13533301	13533500	-34.8091	LITCHI015476	Genebody	mrpl51	13563001	13563200
3316301	3316500	-15.2692	LITCHI008290	Genebody	MAPKKK5	3244901	3245100	-19.4092	LITCHI008286	Genebody	MAPKKK5	5338401	5338600	-15.5693	LITCHI008423	Genebody	LRK10	10225601	10225800	26.2195	LITCHI015237	Genebody	--	5870501	5870700	26.2443	LITCHI014854	Genebody	At3g22670	6493101	6493300	-36.0515	LITCHI014906	Genebody	--	14365101	14365300	-33.4639	LITCHI015522	Genebody	At1g61900	13563001	13563200	-39.0868	LITCHI015479	Genebody	At1g62630	13563001	13563200
3688501	3688700	-24.4015	LITCHI008317	Genebody	At5g37930	3688501	3688700	-26.8199	LITCHI008317	Genebody	At5g37930	5787401	5787600	-18.1209	LITCHI008453	Genebody	CRS2B	10238201	10238400	39.9379	LITCHI015237	Genebody	--	5895801	5896000	-91.2281	LITCHI014858	Genebody	HMT3	6493201	6493400	-31.2765	LITCHI014906	Genebody	--	14365601	14365800	-29.1497	LITCHI015522	Genebody	At1g61900	13563001	13563200	-39.0868	LITCHI015478	Genebody	At4g27190	13563101	13563300
4198501	4198700	-18.4505	LITCHI008347	Genebody	--	4200601	4200800	-17.6575	LITCHI008347	Genebody	--	7457901	7458100	-16.0353	LITCHI008530	Genebody	SQE1	10238201	10238400	39.9379	LITCHI015238	Genebody	ARPC2B	5895901	5896100	-87.6788	LITCHI014858	Genebody	HMT3	6493501	6493700	28.552	LITCHI014906	Genebody	--	14365701	14365900	-29.1941	LITCHI015522	Genebody	At1g61900	13563101	13563300	-39.0868	LITCHI015479	Genebody	At1g62630	13563101	13563300
4198601	4198800	-19.6368	LITCHI008347	Genebody	--	4200701	4200900	-21.5743	LITCHI008347	Genebody	--	7458001	7458200	-18.122	LITCHI008530	Genebody	SQE1	10238301	10238500	39.0625	LITCHI015237	Genebody	--	5896001	5896200	-83.1056	LITCHI014858	Genebody	HMT3	6515101	6515300	57.7403	LITCHI014908	Genebody	GG2	14368901	14369100	-40.1182	LITCHI015522	Genebody	At1g61900	13563101	13563300	-39.0868	LITCHI015478	Genebody	At4g27190	13564101	13564300
4198701	4198900	-19.0218	LITCHI008347	Genebody	--	4200901	4201100	-21.6491	LITCHI008347	Genebody	--	15392801	15393000	-17.9294	LITCHI008713	Genebody	At3g47200	10238301	10238500	39.0625	LITCHI015238	Genebody	ARPC2B	5906501	5906700	32.8046	LITCHI014859	Genebody	STY13	6515101	6515300	57.7403	LITCHI014909	Genebody	arl5	14370101	14370300	-68.2132	LITCHI015522	Genebody	At1g61900	13566501	13566700	-67.4151	LITCHI015478	Genebody	At4g27190	13564101	13564300
4198801	4199000	-15.4647	LITCHI008347	Genebody	--	4619101	4619300	-19.2577	LITCHI008373	Genebody	--	15392901	15393100	-15.4186	LITCHI008713	Genebody	At3g47200	10315801	10316000	52.2876	LITCHI015243	Genebody	ufaA1	5933801	5934000	26.0674	LITCHI014860	Genebody	TCX2	6530501	6530700	-58.1157	LITCHI014910	Genebody	PKP1	14370201	14370400	-36.7996	LITCHI015522	Genebody	At1g61900	13566601	13566800	-83.2308	LITCHI015478	Genebody	At4g27190	13566601	13566800
4506501	4506700	-17.5141	LITCHI008367	Genebody	HACL	4619101	4619300	-19.2577	LITCHI008374	Genebody	AGL82	16651501	16651700	-22.6318	LITCHI008760	Genebody	At3g47200	10325601	10325800	39.5259	LITCHI015243	Genebody	ufaA1	5936201	5936400	25.9473	LITCHI014860	Genebody	TCX2	6532301	6532500	-43.8604	LITCHI014910	Genebody	PKP1	14523201	14523400	-29.2448	LITCHI015528	Genebody	TBC1D15	13566701	13566900	-89.5503	LITCHI015478	Genebody	At4g27190	13566701	13566900
4506601	4506800	-18.1327	LITCHI008367	Genebody	HACL	4655101	4655300	-19.3938	LITCHI008380	Genebody	relch	18321501	18321700	-20.3251	LITCHI008847	Genebody	FHIT	10369401	10369600	-28.2828	LITCHI015245	Genebody	umaA	5936301	5936500	84.2593	LITCHI014860	Genebody	TCX2	6561401	6561600	33.3333	LITCHI014912	Genebody	GME-1	14523301	14523500	-31.7183	LITCHI015528	Genebody	TBC1D15	13566801	13567000	-95.7998	LITCHI015478	Genebody	At4g27190	13566901	13567100
4628301	4628500	-24.3602	LITCHI008375	Genebody	LPP3	4671301	4671500	-15.5072	LITCHI008381	Genebody	POPTR_0012s05040g	21121701	21121900	-16.8765	LITCHI009028	Genebody	DER1.1	10369501	10369700	-36.0465	LITCHI015245	Genebody	umaA	5953001	5953200	26.0651	LITCHI014861	Genebody	NET1B	6667701	6667900	28.0495	LITCHI014918	Genebody	PUB44	14524501	14524700	-29.9118	LITCHI015528	Genebody	TBC1D15	13566901	13567100	-87.8656	LITCHI015478	Genebody	At4g27190	13567201	13567400
4655101	4655300	-16.8251	LITCHI008380	Genebody	relch	5008901	5009100	-15.7331	LITCHI008405	Genebody	CBSDUF3	21165401	21165600	-15.1386	LITCHI009031	Genebody	HEX6	10419601	10419800	-31.746	LITCHI015248	Genebody	PATROL1	5975901	5976100	27.0819	LITCHI014864	Genebody	CLH2	6668201	6668400	65.8717	LITCHI014918	Genebody	PUB44	14524701	14524900	-35.5533	LITCHI015528	Genebody	TBC1D15	13567201	13567400	-41.2977	LITCHI015478	Genebody	At4g27190	13567501	13567700
4671301	4671500	-15.9351	LITCHI008381	Genebody	POPTR_0012s05040g	5143801	5144000	-18.4106	LITCHI008411	Genebody	TPLATE	23478701	23478900	16.6827	LITCHI009216	Genebody	--	10419601	10419800	-31.746	LITCHI015249	Genebody	PLDBETA1	5985001	5985200	27.038	LITCHI014867	Genebody	VAB	6677901	6678100	27.4621	LITCHI014921	Genebody	--	14524801	14525000	-27.396	LITCHI015528	Genebody	TBC1D15	13569901	13570100	-29.9809	LITCHI015478	Genebody	At4g27190	13568101	13568300
5007501	5007700	-15.9031	LITCHI008405	Genebody	CBSDUF3	16111301	16111500	-19.3671	LITCHI008744	Genebody	--	24139301	24139500	15.7832	LITCHI009266	Genebody	SDH	10449501	10449700	-49.7414	LITCHI015253	Genebody	--	6002201	6002400	-25.3137	LITCHI014869	Genebody	--	6701501	6701700	29.7162	LITCHI014923	Genebody	At3g23020	14584001	14584200	-36.5854	LITCHI015532	Genebody	--	13569901	13570100	-29.9809	LITCHI015480	Genebody	--	13569901	13570100
5008401	5008600	-17.3074	LITCHI008405	Genebody	CBSDUF3	16111301	16111500	-19.3671	LITCHI008745	Genebody	--	24139401	24139600	22.0024	LITCHI009266	Genebody	SDH	10510601	10510800	-56.3345	LITCHI015259	Genebody	MORF5	6036901	6037100	-31.7711	LITCHI014871	Genebody	--	6703201	6703400	32.0108	LITCHI014924	Genebody	AARE	14584101	14584300	-35.8966	LITCHI015532	Genebody	--	13605201	13605400	-48.1563	LITCHI015482	Genebody	--	13569901	13570100
5008501	5008700	-19.0863	LITCHI008405	Genebody	CBSDUF3	16111301	16111500	-19.3671	LITCHI008746	Genebody	GPDHC1	24208501	24208700	-17.6722	LITCHI009274	Genebody	ERF025	10510701	10510900	-57.4359	LITCHI015259	Genebody	MORF5	6041801	6042000	-52.2936	LITCHI014871	Genebody	--	6708201	6708400	40.4825	LITCHI014924	Genebody	AARE	14584301	14584500	-36.6244	LITCHI015532	Genebody	--	13605301	13605500	-42.6623	LITCHI015482	Genebody	--	13570001	13570200
5008601	5008800	-17.022	LITCHI008405	Genebody	CBSDUF3	16651601	16651800	-15.0403	LITCHI008760	Genebody	At3g47200	24208601	24208800	-33.378	LITCHI009274	Genebody	ERF025	10538001	10538200	54.6154	LITCHI015264	Genebody	NPGR1	6041901	6042100	-40.8435	LITCHI014871	Genebody	--	6712601	6712800	64.0746	LITCHI014925	Genebody	AARE	14584401	14584600	-32.3042	LITCHI015532	Genebody	--	13611101	13611300	-25.8824	LITCHI015483	Genebody	--	13570001	13570200
5097501	5097700	-19.2723	LITCHI008407	Genebody	--	17737701	17737900	-24.6445	LITCHI008820	Genebody	AGL18	24208701	24208900	-19.876	LITCHI009274	Genebody	ERF025	10538101	10538300	50	LITCHI015264	Genebody	NPGR1	6060601	6060800	-26.4117	LITCHI014872	Genebody	SULTR3;1	6712701	6712900	77.3899	LITCHI014925	Genebody	AARE	14589401	14589600	29.2571	LITCHI015533	Genebody	NUP160	13721201	13721400	-30.285	LITCHI015495	Genebody	dph2	13570401	13570600
5097501	5097700	-19.2723	LITCHI008408	Genebody	At5g16180	17737801	17738000	-16.1921	LITCHI008820	Genebody	AGL18	25449601	25449800	-18.406	LITCHI009383	Genebody	TIC32	10601501	10601700	29.3335	LITCHI015268	Genebody	PMP22	6060601	6060800	-26.4117	LITCHI014873	Genebody	HOP	6713701	6713900	25.8271	LITCHI014925	Genebody	AARE	14593501	14593700	-40.617	LITCHI015533	Genebody	NUP160	13721301	13721500	-33.8922	LITCHI015495	Genebody	dph2	13570401	13570600
5787301	5787500	-21.2196	LITCHI008453	Genebody	CRS2B	18146101	18146300	15.3397	LITCHI008837	Genebody	At2g41710	25638401	25638600	-23.6622	LITCHI009398	Genebody	DCR	10603801	10604000	-32.3546	LITCHI015268	Genebody	PMP22	6060701	6060900	-29.19	LITCHI014872	Genebody	SULTR3;1	6714401	6714600	-27.8986	LITCHI014925	Genebody	AARE	14593901	14594100	-28.7801	LITCHI015533	Genebody	NUP160	13938501	13938700	-58.0646	LITCHI015506	Genebody	CHI4	13570501	13570700
5787401	5787600	-15.5965	LITCHI008453	Genebody	CRS2B	18321501	18321700	-16.7509	LITCHI008847	Genebody	FHIT	25842001	25842200	-16.3173	LITCHI009418	Genebody	--	10979501	10979700	-26.467	LITCHI015287	Genebody	At3g23360	6060701	6060900	-29.19	LITCHI014873	Genebody	HOP	6769001	6769200	31.9535	LITCHI014930	Genebody	At5g43745	14594001	14594200	-47.8657	LITCHI015533	Genebody	NUP160	13938601	13938800	-72.9682	LITCHI015506	Genebody	CHI4	13570501	13570700
16651501	16651700	-19.6184	LITCHI008760	Genebody	At3g47200	20481201	20481400	-16.2145	LITCHI008970	Genebody	YUC4	26509301	26509500	-18.3734	LITCHI009481	Genebody	--	10979601	10979800	-30.1309	LITCHI015287	Genebody	At3g23360	6061001	6061200	40.2751	LITCHI014873	Genebody	HOP	6769901	6770100	30.3465	LITCHI014930	Genebody	At5g43745	14594101	14594300	-78.8725	LITCHI015533	Genebody	NUP160	13938701	13938900	-36.687	LITCHI015506	Genebody	CHI4	13605201	13605400
16651601	16651800	-19.2713	LITCHI008760	Genebody	At3g47200	21121701	21121900	-18.2612	LITCHI009028	Genebody	DER1.1	26842101	26842300	-16.4833	LITCHI009518	Genebody	FAR1	11096501	11096700	41.882	LITCHI015292	Genebody	CKL10	6072701	6072900	-35.8434	LITCHI014874	Genebody	rpc17	6770001	6770200	31.2604	LITCHI014930	Genebody	At5g43745	14594301	14594500	-40.1961	LITCHI015533	Genebody	NUP160	13940101	13940300	-29.2249	LITCHI015506	Genebody	CHI4	13605301	13605500
19975901	19976100	-15.9899	LITCHI008937	Genebody	At3g48880	22368301	22368500	-16.1818	LITCHI009098	Genebody	--	27103501	27103700	16.2227	LITCHI009535	Genebody	--	11193201	11193400	-45.8001	LITCHI015299	Genebody	XBAT35	6073001	6073200	47.029	LITCHI014874	Genebody	rpc17	6770701	6770900	-28.7763	LITCHI014930	Genebody	At5g43745	14594401	14594600	-35.1911	LITCHI015533	Genebody	NUP160	14048401	14048600	-41.7504	LITCHI015507	Genebody	EP3	13938401	13938600
19976001	19976200	-17.9174	LITCHI008937	Genebody	At3g48880	22986101	22986300	-18.3091	LITCHI009150	Genebody	--	27225901	27226100	-19.7402	LITCHI009545	Genebody	GT7	11193301	11193500	-43.3058	LITCHI015299	Genebody	XBAT35	6073701	6073900	-54.4291	LITCHI014874	Genebody	rpc17	6770801	6771000	-36.6577	LITCHI014930	Genebody	At5g43745	14594501	14594700	-32.7999	LITCHI015533	Genebody	NUP160	14051101	14051300	-28.8814	LITCHI015507	Genebody	EP3	13938501	13938700
20397001	20397200	-15.071	LITCHI008963	Genebody	--	22986201	22986400	-18.177	LITCHI009150	Genebody	--	27251401	27251600	25.9247	LITCHI009548	Genebody	--	11229901	11230100	45.4335	LITCHI015307	Genebody	PRAF1	6073801	6074000	-54.4291	LITCHI014874	Genebody	rpc17	6783601	6783800	-30.2412	LITCHI014931	Genebody	MNS4	14624601	14624800	-32.1839	LITCHI015535	Genebody	MAP2B	14051201	14051400	-53.9169	LITCHI015507	Genebody	EP3	13938601	13938800
21297901	21298100	-15.6583	LITCHI009043	Genebody	At5g51310	24139401	24139600	19.5354	LITCHI009266	Genebody	SDH	29453301	29453500	-21.9086	LITCHI009677	Genebody	--	11230301	11230500	48.6465	LITCHI015307	Genebody	PRAF1	6089001	6089200	-32.1429	LITCHI014876	Genebody	TIFY4B	6784401	6784600	-32.7523	LITCHI014931	Genebody	MNS4	14624701	14624900	-40.2097	LITCHI015535	Genebody	MAP2B	14051401	14051600	-27.717	LITCHI015507	Genebody	EP3	14051201	14051400
22260201	22260400	-16.9296	LITCHI009087	Genebody	TIP5-1	24208501	24208700	-19.2008	LITCHI009274	Genebody	ERF025	29453401	29453600	-19.8018	LITCHI009677	Genebody	--	11230401	11230600	44.824	LITCHI015307	Genebody	PRAF1	6089101	6089300	-31.2576	LITCHI014876	Genebody	TIFY4B	6787101	6787300	-27.9537	LITCHI014932	Genebody	PCMP-H77	14624801	14625000	-44.5091	LITCHI015535	Genebody	MAP2B	14177801	14178000	-34.4954	LITCHI015514	Genebody	FKBP16-3	14051501	14051700
22375001	22375200	-15.9204	LITCHI009099	Genebody	PME33	24208601	24208800	-38.2387	LITCHI009274	Genebody	ERF025	29453501	29453700	-16.0838	LITCHI009677	Genebody	--	11230501	11230700	37.5113	LITCHI015307	Genebody	PRAF1	6136201	6136400	44.8304	LITCHI014885	Genebody	PR	6854401	6854600	-27.6152	LITCHI014935	Genebody	--	14624901	14625100	-29.4556	LITCHI015535	Genebody	MAP2B	14177901	14178100	-40.5747	LITCHI015514	Genebody	FKBP16-3	14061101	14061300
22648901	22649100	-17.5541	LITCHI009123	Genebody	CEL1	24208701	24208900	-21.01	LITCHI009274	Genebody	ERF025	29454101	29454300	-15.3811	LITCHI009677	Genebody	--	11313301	11313500	31.1214	LITCHI015316	Genebody	OsI_27673	6136501	6136700	28.0861	LITCHI014885	Genebody	PR	6857301	6857500	-33.7311	LITCHI014937	Genebody	--	14651601	14651800	27.8322	LITCHI015536	Genebody	MAP2B	14198201	14198400	-29.2087	LITCHI015516	Genebody	FKBP16-3	14177901	14178100
24021901	24022100	18.8732	LITCHI009257	Genebody	--	24728701	24728900	-17.9367	LITCHI009322	Genebody	SRK2E	29623801	29624000	-22.0726	LITCHI009692	Genebody	At1g56140	11313401	11313600	26.0792	LITCHI015316	Genebody	OsI_27673	6136601	6136800	26.2625	LITCHI014885	Genebody	PR	6857401	6857600	-33.7029	LITCHI014937	Genebody	--	14651701	14651900	31.3474	LITCHI015536	Genebody	MAP2B	14198301	14198500	-42.1759	LITCHI015516	Genebody	FKBP16-3	14178301	14178500
24139401	24139600	21.2379	LITCHI009266	Genebody	SDH	26509201	26509400	-17.32	LITCHI009481	Genebody	--	29633101	29633300	-16.8041	LITCHI009692	Genebody	At1g56140	11359201	11359400	-36.9512	LITCHI015319	Genebody	eaf6	6136801	6137000	71.526	LITCHI014885	Genebody	PR	6860601	6860800	25.9553	LITCHI014938	Genebody	SEC23	14651801	14652000	33.8636	LITCHI015536	Genebody	MAP2B	14198601	14198800	-45.5444	LITCHI015516	Genebody	FKBP16-3	14198201	14198400
24208501	24208700	-16.3894	LITCHI009274	Genebody	ERF025	26509301	26509500	-15.194	LITCHI009481	Genebody	--	29727801	29728000	-30.7245	LITCHI009698	Genebody	At3g16010	11373601	11373800	-31.4345	LITCHI015320	Genebody	CRY2	6143701	6143900	25.3874	LITCHI014885	Genebody	PR	6971701	6971900	-36.2879	LITCHI014945	Genebody	RPL5	14658401	14658600	-25.5891	LITCHI015537	Genebody	CPR1	14198701	14198900	-66.89	LITCHI015516	Genebody	FKBP16-3	14198301	14198500
24208601	24208800	-33.2255	LITCHI009274	Genebody	ERF025	26783201	26783400	-16.6234	LITCHI009511	Genebody	SWEET3	30296101	30296300	-23.1687	LITCHI009746	Genebody	MTP9	11373701	11373900	-33.3333	LITCHI015320	Genebody	CRY2	6151501	6151700	-34.5937	LITCHI014886	Genebody	At3g22845	6972401	6972600	-33.5454	LITCHI014945	Genebody	RPL5	14820101	14820300	40.6557	LITCHI015552	Genebody	At2g44050	14365601	14365800	-27.3408	LITCHI015522	Genebody	At1g61900	14198601	14198800
24804001	24804200	-16.4329	LITCHI009332	Genebody	MSH3	27226101	27226300	-15.5431	LITCHI009545	Genebody	GT7	30396801	30397000	15.5774	LITCHI009757	Genebody	rlmI	11848301	11848500	-50.5346	LITCHI015351	Genebody	ACLA-2	6151601	6151800	-37.1932	LITCHI014886	Genebody	At3g22845	6972501	6972700	-31.4484	LITCHI014945	Genebody	RPL5	14820201	14820400	32.5374	LITCHI015552	Genebody	At2g44050	14365701	14365900	-30.4829	LITCHI015522	Genebody	At1g61900	14365101	14365300
25467601	25467800	17.1331	LITCHI009383	Genebody	TIC32	27226201	27226400	-15.3746	LITCHI009545	Genebody	GT7	30406201	30406400	-15.9969	LITCHI009757	Genebody	rlmI	12000501	12000700	-37.5575	LITCHI015362	Genebody	--	6152301	6152500	-31.5502	LITCHI014886	Genebody	At3g22845	6978701	6978900	-27.0395	LITCHI014946	Genebody	--	14820601	14820800	30.3117	LITCHI015552	Genebody	At2g44050	14368901	14369100	-42.348	LITCHI015522	Genebody	At1g61900	14365501	14365700
25473901	25474100	-16.5731	LITCHI009383	Genebody	TIC32	27251401	27251600	26.3201	LITCHI009548	Genebody	--	30492201	30492400	-17.2489	LITCHI009765	Genebody	2023-10-03	12068201	12068400	30.2253	LITCHI015369	Genebody	--	6152401	6152600	-40.3978	LITCHI014886	Genebody	At3g22845	6978801	6979000	-27.2914	LITCHI014946	Genebody	--	14820701	14820900	26.3005	LITCHI015552	Genebody	At2g44050	14370101	14370300	-48.2772	LITCHI015522	Genebody	At1g61900	14365601	14365800
25638401	25638600	-18.1515	LITCHI009398	Genebody	DCR	29091901	29092100	15.0232	LITCHI009636	Genebody	LOS1	30512201	30512400	16.0971	LITCHI009767	Genebody	--	12217701	12217900	36.8932	LITCHI015376	Genebody	CSLG2	6154001	6154200	-40.3147	LITCHI014886	Genebody	At3g22845	6986801	6987000	46.9033	LITCHI014947	Genebody	--	14820801	14821000	25.1889	LITCHI015552	Genebody	At2g44050	14523301	14523500	-28.1579	LITCHI015528	Genebody	TBC1D15	14365701	14365900
26006801	26007000	-17.4968	LITCHI009434	Genebody	--	29451901	29452100	-15.0786	LITCHI009677	Genebody	--	30512301	30512500	15.129	LITCHI009767	Genebody	--	12217801	12218000	36.8932	LITCHI015376	Genebody	CSLG2	6191701	6191900	26.4167	LITCHI014889	Genebody	AGO10	6986901	6987100	85	LITCHI014947	Genebody	--	14820901	14821100	29.9225	LITCHI015552	Genebody	At2g44050	14524601	14524800	-29.1683	LITCHI015528	Genebody	TBC1D15	14368901	14369100
26006901	26007100	-15.3448	LITCHI009434	Genebody	--	29453501	29453700	-19.8737	LITCHI009677	Genebody	--	30627401	30627600	16.7469	LITCHI009785	Genebody	MAPKKK5	12238301	12238500	-26.5599	LITCHI015377	Genebody	CSLG1	6191801	6192000	28.1421	LITCHI014889	Genebody	AGO10	7095701	7095900	30.0941	LITCHI014955	Genebody	TMK4	14821001	14821200	26.4286	LITCHI015552	Genebody	At2g44050	14524701	14524900	-31.5014	LITCHI015528	Genebody	TBC1D15	14370101	14370300
26157701	26157900	-16.1307	LITCHI009452	Genebody	ABCG8	29623801	29624000	-19.847	LITCHI009692	Genebody	At1g56140	30627501	30627700	15.2834	LITCHI009785	Genebody	MAPKKK5	12255701	12255900	-46.5649	LITCHI015378	Genebody	CSLG3	6237801	6238000	-37.4976	LITCHI014891	Genebody	APS1	7095801	7096000	42.8515	LITCHI014955	Genebody	TMK4	14821101	14821300	30.6122	LITCHI015552	Genebody	At2g44050	14583601	14583800	-43.5705	LITCHI015532	Genebody	--	14370201	14370400
26158001	26158200	-15.337	LITCHI009452	Genebody	ABCG8	29623901	29624100	-36.4098	LITCHI009692	Genebody	At1g56140	241601	241800	-17.7542	LITCHI009832	Genebody	ATJ10	12255801	12256000	-36.9697	LITCHI015378	Genebody	CSLG3	6412401	6412600	26.3804	LITCHI014899	Genebody	--	7097301	7097500	-31.9438	LITCHI014955	Genebody	TMK4	14845701	14845900	33.3764	LITCHI015558	Genebody	--	14584001	14584200	-36.5467	LITCHI015532	Genebody	--	14523201	14523400
26158101	26158300	-19.2174	LITCHI009452	Genebody	ABCG8	29633101	29633300	-17.4181	LITCHI009692	Genebody	At1g56140	701501	701700	-15.5394	LITCHI009908	Genebody	PHT1-9	12335601	12335800	-28.2803	LITCHI015380	Genebody	--	6485301	6485500	-44.2522	LITCHI014903	Genebody	--	7097701	7097900	53.6409	LITCHI014955	Genebody	TMK4	14875801	14876000	-27.9412	LITCHI015562	Genebody	ITPK4	14584101	14584300	-36.2737	LITCHI015532	Genebody	--	14523301	14523500
26502101	26502300	-23.861	LITCHI009480	Genebody	--	30296001	30296200	-17.1025	LITCHI009746	Genebody	MTP9	847101	847300	-23.5314	LITCHI009931	Genebody	MLO5	12504001	12504200	63.0554	LITCHI015393	Genebody	--	6485301	6485500	-44.2522	LITCHI014904	Genebody	PCMP-H81	7097801	7098000	51.4577	LITCHI014955	Genebody	TMK4	14875901	14876100	-49.3613	LITCHI015562	Genebody	ITPK4	14584201	14584400	-43.1643	LITCHI015532	Genebody	--	14524401	14524600
26509301	26509500	-19.6101	LITCHI009481	Genebody	--	30296101	30296300	-24.6277	LITCHI009746	Genebody	MTP9	1400501	1400700	28.9592	LITCHI010002	Genebody	DWA2	12504101	12504300	31.0796	LITCHI015393	Genebody	--	6485401	6485600	-36.0861	LITCHI014903	Genebody	--	7157101	7157300	-25.6687	LITCHI014959	Genebody	PCMP-H13	14876001	14876200	-49.1055	LITCHI015562	Genebody	ITPK4	14584301	14584500	-44.8121	LITCHI015532	Genebody	--	14524501	14524700
26527501	26527700	-16.669	LITCHI009483	Genebody	UBC10	30319801	30320000	-16.5927	LITCHI009749	Genebody	NAC062	1551301	1551500	-25.3273	LITCHI010022	Genebody	At5g42250	12548401	12548600	-25.4923	LITCHI015397	Genebody	WDL3	6485401	6485600	-36.0861	LITCHI014904	Genebody	PCMP-H81	7157601	7157800	-27.147	LITCHI014959	Genebody	PCMP-H13	14876101	14876300	-43.8408	LITCHI015562	Genebody	ITPK4	14584401	14584600	-28.5199	LITCHI015532	Genebody	--	14524601	14524800
26645601	26645800	16.7097	LITCHI009496	Genebody	SWEET3B	30404801	30405000	-15.3984	LITCHI009757	Genebody	rlmI	1551401	1551600	-21.1184	LITCHI010022	Genebody	At5g42250	12549501	12549700	-70.7865	LITCHI015397	Genebody	WDL3	6487001	6487200	-68.54	LITCHI014903	Genebody	--	7162601	7162800	-25.6043	LITCHI014961	Genebody	SBP2	14876301	14876500	-25	LITCHI015562	Genebody	ITPK4	14589301	14589500	37.4862	LITCHI015533	Genebody	NUP160	14524701	14524900
26783201	26783400	-22.1445	LITCHI009511	Genebody	SWEET3	30404901	30405100	-20.4689	LITCHI009757	Genebody	rlmI	1601001	1601200	-27.8448	LITCHI010026	Genebody	CCT2	12562501	12562700	56.2842	LITCHI015398	Genebody	--	6488901	6489100	-94.5294	LITCHI014905	Genebody	VTE3	7163101	7163300	-25.2775	LITCHI014961	Genebody	SBP2	14907901	14908100	-28.5	LITCHI015566	Genebody	GTF3C5	14589401	14589600	34.632	LITCHI015533	Genebody	NUP160	14583701	14583900
26783301	26783500	-19.2997	LITCHI009511	Genebody	SWEET3	30405101	30405300	-15.1878	LITCHI009757	Genebody	rlmI	1601101	1601300	-21.7143	LITCHI010026	Genebody	CCT2	12562601	12562800	65.812	LITCHI015398	Genebody	--	6489001	6489200	-95.9677	LITCHI014905	Genebody	VTE3	7163601	7163800	-29.3247	LITCHI014961	Genebody	SBP2	14909101	14909300	-34.3685	LITCHI015567	Genebody	--	14593501	14593700	-43.1821	LITCHI015533	Genebody	NUP160	14583801	14584000
27226201	27226400	-16.8956	LITCHI009545	Genebody	GT7	30405201	30405400	-20.5428	LITCHI009757	Genebody	rlmI	1605201	1605400	-15.1637	LITCHI010026	Genebody	CCT2	12573701	12573900	-26.6194	LITCHI015399	Genebody	--	6493001	6493200	-28.86	LITCHI014906	Genebody	--	7169701	7169900	-27.218	LITCHI014961	Genebody	SBP2	14964301	14964500	28.3686	LITCHI015572	Genebody	--	14593701	14593900	-55.091	LITCHI015533	Genebody	NUP160	14584001	14584200
27251401	27251600	16.5312	LITCHI009548	Genebody	--	30405301	30405500	-21.4721	LITCHI009757	Genebody	rlmI	1956301	1956500	-15.3862	LITCHI010078	Genebody	CAD6	12600401	12600600	26.4017	LITCHI015402	Genebody	--	6493101	6493300	-31.0312	LITCHI014906	Genebody	--	7177701	7177900	-31.2084	LITCHI014961	Genebody	SBP2	15458601	15458800	-26.3713	LITCHI015603	Genebody	DBR	14593801	14594000	-60.1256	LITCHI015533	Genebody	NUP160	14584101	14584300
29451901	29452100	-15.8187	LITCHI009677	Genebody	--	30492101	30492300	-18.7663	LITCHI009765	Genebody	45202	1956401	1956600	-22.587	LITCHI010078	Genebody	CAD6	12645101	12645300	31.5668	LITCHI015407	Genebody	SAC9	6493501	6493700	35.0292	LITCHI014906	Genebody	--	7177701	7177900	-31.2084	LITCHI014962	Genebody	--	15459401	15459600	-85.3004	LITCHI015603	Genebody	DBR	14593901	14594100	-31.7536	LITCHI015533	Genebody	NUP160	14584201	14584400
29453301	29453500	-15.1765	LITCHI009677	Genebody	--	30492201	30492400	-25.5664	LITCHI009765	Genebody	45202	2156901	2157100	-16.9404	LITCHI010099	Genebody	CLV1	12661401	12661600	-37.4384	LITCHI015408	Genebody	--	6515201	6515400	25.0863	LITCHI014908	Genebody	GG2	7280601	7280800	28.4832	LITCHI014969	Genebody	DDB_G0270580	15459501	15459700	-81.9083	LITCHI015603	Genebody	DBR	14594001	14594200	-43.6764	LITCHI015533	Genebody	NUP160	14584301	14584500
29623901	29624100	-17.1842	LITCHI009692	Genebody	At1g56140	30512401	30512600	17.7217	LITCHI009767	Genebody	--	2290401	2290600	-29.2676	LITCHI010111	Genebody	--	12740201	12740400	-26.0483	LITCHI015416	Genebody	--	6515201	6515400	25.0863	LITCHI014909	Genebody	arl5	7280701	7280900	28.4832	LITCHI014969	Genebody	DDB_G0270580	15459601	15459800	-75.2475	LITCHI015603	Genebody	DBR	14594101	14594300	-74.2461	LITCHI015533	Genebody	NUP160	14589301	14589500
29633101	29633300	-17.0459	LITCHI009692	Genebody	At1g56140	30512501	30512700	20.1986	LITCHI009767	Genebody	--	2290501	2290700	-28.5486	LITCHI010111	Genebody	--	12740301	12740500	-25.7545	LITCHI015416	Genebody	--	6530501	6530700	-68.442	LITCHI014910	Genebody	PKP1	7286401	7286600	26.3705	LITCHI014972	Genebody	QQT2	15459801	15460000	-27.5229	LITCHI015603	Genebody	DBR	14594301	14594500	-36.4181	LITCHI015533	Genebody	NUP160	14589401	14589600
29727801	29728000	-24.4172	LITCHI009698	Genebody	At3g16010	241601	241800	-20.2018	LITCHI009832	Genebody	ATJ10	4184501	4184700	-15.2372	LITCHI010339	Genebody	At4g16580	12818701	12818900	-25.2893	LITCHI015420	Genebody	UGT73C3	6532301	6532500	-48.7064	LITCHI014910	Genebody	PKP1	7286801	7287000	29.0847	LITCHI014972	Genebody	QQT2	15481901	15482100	-26.25	LITCHI015605	Genebody	DBR	14594401	14594600	-29.8324	LITCHI015533	Genebody	NUP160	14593501	14593700
30405601	30405800	17.5605	LITCHI009757	Genebody	rlmI	847001	847200	-19.118	LITCHI009931	Genebody	MLO5	4186501	4186700	19.9873	LITCHI010339	Genebody	At4g16580	12819701	12819900	-27.6225	LITCHI015420	Genebody	UGT73C3	6532401	6532600	-26.918	LITCHI014910	Genebody	PKP1	7295401	7295600	-57.7395	LITCHI014975	Genebody	--	15499101	15499300	49.326	LITCHI015606	Genebody	At2g31810	14624701	14624900	-32.7801	LITCHI015535	Genebody	MAP2B	14594001	14594200
847101	847300	-23.3937	LITCHI009931	Genebody	MLO5	847101	847300	-21.9298	LITCHI009931	Genebody	MLO5	4510401	4510600	-18.9596	LITCHI010387	Genebody	--	12819701	12819900	-27.6225	LITCHI015422	Genebody	UGT74E1	6561501	6561700	43.4211	LITCHI014912	Genebody	GME-1	7413201	7413400	-42.2695	LITCHI014992	Genebody	RAD50	15499201	15499400	51.0803	LITCHI015606	Genebody	At2g31810	14624801	14625000	-38.3362	LITCHI015535	Genebody	MAP2B	14594101	14594300
1528701	1528900	-15.8959	LITCHI010018	Genebody	NCER2	1551301	1551500	-24.2579	LITCHI010022	Genebody	At5g42250	4573301	4573500	22.0306	LITCHI010399	Genebody	--	12861601	12861800	-45.3507	LITCHI015420	Genebody	UGT73C3	6562101	6562300	-33.5428	LITCHI014912	Genebody	GME-1	7413301	7413500	-32.5769	LITCHI014992	Genebody	RAD50	15501401	15501600	-37.1145	LITCHI015606	Genebody	At2g31810	14651601	14651800	43.2376	LITCHI015536	Genebody	MAP2B	14594301	14594500
1528901	1529100	-17.4628	LITCHI010018	Genebody	NCER2	1551401	1551600	-21.2869	LITCHI010022	Genebody	At5g42250	4573401	4573600	22.2965	LITCHI010399	Genebody	--	12861601	12861800	-45.3507	LITCHI015425	Genebody	UGT73C6	6573801	6574000	29.3384	LITCHI014913	Genebody	LFR	7413401	7413600	-46.2883	LITCHI014992	Genebody	RAD50	15524701	15524900	49.3061	LITCHI015607	Genebody	--	14651701	14651900	43.8683	LITCHI015536	Genebody	MAP2B	14594401	14594600
1529001	1529200	-20.431	LITCHI010018	Genebody	NCER2	1601001	1601200	-18.0933	LITCHI010026	Genebody	CCT2	4976401	4976600	-16.0935	LITCHI010438	Genebody	exgA	12861701	12861900	-57.1863	LITCHI015420	Genebody	UGT73C3	6573901	6574100	39.925	LITCHI014913	Genebody	LFR	7413501	7413700	-34.552	LITCHI014992	Genebody	RAD50	15524801	15525000	49.1357	LITCHI015607	Genebody	--	14651801	14652000	42.598	LITCHI015536	Genebody	MAP2B	14624801	14625000
1529101	1529300	-16.5793	LITCHI010018	Genebody	NCER2	1601101	1601300	-18.0854	LITCHI010026	Genebody	CCT2	4979401	4979600	18.9314	LITCHI010439	Genebody	--	12861701	12861900	-57.1863	LITCHI015425	Genebody	UGT73C6	6668101	6668300	34.6428	LITCHI014918	Genebody	PUB44	7418901	7419100	35.6044	LITCHI014992	Genebody	RAD50	15679401	15679600	45.448	LITCHI015613	Genebody	DBR	14658401	14658600	-25.5172	LITCHI015537	Genebody	CPR1	14651601	14651800
1551301	1551500	-26.042	LITCHI010022	Genebody	At5g42250	1605201	1605400	-20.3498	LITCHI010026	Genebody	CCT2	4979501	4979700	23.0444	LITCHI010439	Genebody	--	12861901	12862100	-54.7668	LITCHI015420	Genebody	UGT73C3	6668201	6668400	64.675	LITCHI014918	Genebody	PUB44	7419001	7419200	35.6044	LITCHI014992	Genebody	RAD50	15693701	15693900	85.0347	LITCHI015614	Genebody	DBR	14820101	14820300	37.2419	LITCHI015552	Genebody	At2g44050	14651701	14651900
1551401	1551600	-27.6904	LITCHI010022	Genebody	At5g42250	1686401	1686600	-15.1733	LITCHI010037	Genebody	DIM1A	5889601	5889800	-15.6058	LITCHI010542	Genebody	PHI-1	12861901	12862100	-54.7668	LITCHI015425	Genebody	UGT73C6	6674301	6674500	-36.8535	LITCHI014920	Genebody	--	7431101	7431300	-26.7934	LITCHI014993	Genebody	WEX	15693801	15694000	84.4017	LITCHI015614	Genebody	DBR	14820201	14820400	35.7488	LITCHI015552	Genebody	At2g44050	14651801	14652000
1601001	1601200	-20.6973	LITCHI010026	Genebody	CCT2	1954801	1955000	-16.776	LITCHI010078	Genebody	CAD6	6176001	6176200	-15.6333	LITCHI010578	Genebody	ISA3	12986101	12986300	-55.8665	LITCHI015434	Genebody	UGT73C3	6674501	6674700	32.6493	LITCHI014920	Genebody	--	7500301	7500500	26.7317	LITCHI015002	Genebody	ATJ20	15729501	15729700	-28.3923	LITCHI015616	Genebody	DBR	14820601	14820800	35.9073	LITCHI015552	Genebody	At2g44050	14695501	14695700
1601101	1601300	-18.1471	LITCHI010026	Genebody	CCT2	2055601	2055800	-18.9492	LITCHI010089	Genebody	EXL3	6189901	6190100	-18.7617	LITCHI010580	Genebody	--	12986201	12986400	-55.2064	LITCHI015434	Genebody	UGT73C3	6704001	6704200	-35.7451	LITCHI014924	Genebody	AARE	7500701	7500900	-29.252	LITCHI015002	Genebody	ATJ20	15753501	15753700	30.7587	LITCHI015618	Genebody	At2g31810	14820701	14820900	27.8689	LITCHI015552	Genebody	At2g44050	14820101	14820300
1605201	1605400	-19.9978	LITCHI010026	Genebody	CCT2	2060301	2060500	-17.6585	LITCHI010089	Genebody	EXL3	6280601	6280800	-21.017	LITCHI010591	Genebody	2ODD19	12986501	12986700	-48.5401	LITCHI015434	Genebody	UGT73C3	6708901	6709100	-41.791	LITCHI014924	Genebody	AARE	7543101	7543300	-34.9886	LITCHI015003	Genebody	Utp20	15790801	15791000	27.1266	LITCHI015621	Genebody	--	14820901	14821100	28.0999	LITCHI015552	Genebody	At2g44050	14820201	14820400
1956301	1956500	-28.4873	LITCHI010078	Genebody	CAD6	2290401	2290600	-20.3923	LITCHI010111	Genebody	--	6280701	6280900	-16.1497	LITCHI010591	Genebody	2ODD19	12986801	12987000	-51.4083	LITCHI015434	Genebody	UGT73C3	6712601	6712800	57.2391	LITCHI014925	Genebody	AARE	7553401	7553600	-30.537	LITCHI015003	Genebody	Utp20	15833701	15833900	34.9068	LITCHI015624	Genebody	DBR	14821101	14821300	28.4644	LITCHI015552	Genebody	At2g44050	14821101	14821300
1956401	1956600	-30.8427	LITCHI010078	Genebody	CAD6	2290501	2290700	-22.3992	LITCHI010111	Genebody	--	6371301	6371500	-17.9812	LITCHI010595	Genebody	DTX27	13286401	13286600	-27.8708	LITCHI015457	Genebody	OASB	6712701	6712900	80.501	LITCHI014925	Genebody	AARE	7554301	7554500	-25.957	LITCHI015003	Genebody	Utp20	15835201	15835400	-25.8327	LITCHI015624	Genebody	DBR	14821201	14821400	28.6885	LITCHI015552	Genebody	At2g44050	14821201	14821400
2055601	2055800	-16.3968	LITCHI010089	Genebody	EXL3	3472601	3472800	-15.5864	LITCHI010252	Genebody	SFH8	7522001	7522200	-15.9354	LITCHI010694	Genebody	NGDN	13290701	13290900	25.5343	LITCHI015457	Genebody	OASB	6714401	6714600	-35.8542	LITCHI014925	Genebody	AARE	7573601	7573800	-29.5833	LITCHI015003	Genebody	Utp20	15866501	15866700	29.5649	LITCHI015626	Genebody	DBR	14821301	14821500	27.0463	LITCHI015552	Genebody	At2g44050	14821301	14821500
2060201	2060400	-18.8311	LITCHI010089	Genebody	EXL3	4217001	4217200	-15.3242	LITCHI010346	Genebody	At4g16580	7522101	7522300	-15.995	LITCHI010694	Genebody	NGDN	13293401	13293600	-27.8274	LITCHI015457	Genebody	OASB	6718201	6718400	-36.0835	LITCHI014925	Genebody	AARE	7579801	7580000	52.5799	LITCHI015004	Genebody	At3g23870	15866901	15867100	48.4127	LITCHI015626	Genebody	DBR	14845701	14845900	47.5105	LITCHI015558	Genebody	--	14821401	14821600
2060301	2060500	-21.722	LITCHI010089	Genebody	EXL3	4510401	4510600	-19.4293	LITCHI010387	Genebody	--	7522201	7522400	-15.777	LITCHI010694	Genebody	NGDN	13300201	13300400	44.6383	LITCHI015457	Genebody	OASB	6718301	6718500	-36.0835	LITCHI014925	Genebody	AARE	7581101	7581300	33.2149	LITCHI015004	Genebody	At3g23870	15867201	15867400	80.0895	LITCHI015626	Genebody	DBR	14875601	14875800	-30.3667	LITCHI015562	Genebody	ITPK4	14845701	14845900
2277501	2277700	-15.0048	LITCHI010110	Genebody	PR5K	4510501	4510700	-20.5714	LITCHI010387	Genebody	--	8007701	8007900	-15.0445	LITCHI010726	Genebody	At5g64460	13380901	13381100	44.0458	LITCHI015461	Genebody	--	6722801	6723000	-29.0922	LITCHI014926	Genebody	PNSB5	7582401	7582600	67.8127	LITCHI015004	Genebody	At3g23870	15867301	15867500	73.7147	LITCHI015626	Genebody	DBR	14875701	14875900	-36.283	LITCHI015562	Genebody	ITPK4	14875601	14875800
2290401	2290600	-22.2447	LITCHI010111	Genebody	--	4775401	4775600	-18.1327	LITCHI010423	Genebody	SPBC2A9.03	8736501	8736700	-20.1152	LITCHI010785	Genebody	--	13417601	13417800	-32.7373	LITCHI015465	Genebody	--	6751701	6751900	30.4902	LITCHI014928	Genebody	NFP	7582501	7582700	65.9732	LITCHI015004	Genebody	At3g23870	15867401	15867600	54.5923	LITCHI015626	Genebody	DBR	14875801	14876000	-30.2118	LITCHI015562	Genebody	ITPK4	14875701	14875900
2290501	2290700	-25.6191	LITCHI010111	Genebody	--	4851101	4851300	-15.2098	LITCHI010428	Genebody	--	9284701	9284900	-20.2127	LITCHI010836	Genebody	ASCC2	13436801	13437000	29.3651	LITCHI015466	Genebody	SPAC630.12	6751701	6751900	30.4902	LITCHI014929	Genebody	--	7591701	7591900	-29.1592	LITCHI015005	Genebody	--	15868101	15868300	25.1136	LITCHI015626	Genebody	DBR	14875901	14876100	-37.3968	LITCHI015562	Genebody	ITPK4	14875801	14876000
3472401	3472600	-15.6192	LITCHI010252	Genebody	SFH8	4851901	4852100	17.7752	LITCHI010428	Genebody	--	10679901	10680100	-16.6635	LITCHI010957	Genebody	sbt3	13436901	13437100	29.3651	LITCHI015466	Genebody	SPAC630.12	6769901	6770100	30.096	LITCHI014930	Genebody	At5g43745	7594101	7594300	29.7302	LITCHI015005	Genebody	--	16041301	16041500	33.9863	LITCHI015636	Genebody	COMT1	14876001	14876200	-40.4985	LITCHI015562	Genebody	ITPK4	14875901	14876100
4184601	4184800	-16.5287	LITCHI010339	Genebody	At4g16580	4877601	4877800	-18.0043	LITCHI010430	Genebody	--	10680001	10680200	-22.8844	LITCHI010957	Genebody	sbt3	13448001	13448200	58.6239	LITCHI015467	Genebody	pno1	6770001	6770200	30.1333	LITCHI014930	Genebody	At5g43745	7594101	7594300	29.7302	LITCHI015006	Genebody	At3g07870	16041401	16041600	34.1985	LITCHI015636	Genebody	COMT1	14876101	14876300	-39.6363	LITCHI015562	Genebody	ITPK4	14876001	14876200
4510401	4510600	-24.235	LITCHI010387	Genebody	--	4979401	4979600	24.027	LITCHI010439	Genebody	--	10680101	10680300	-23.1136	LITCHI010957	Genebody	sbt3	13448101	13448300	50.4473	LITCHI015467	Genebody	pno1	6770801	6771000	-46.2963	LITCHI014930	Genebody	At5g43745	7607101	7607300	-29.7203	LITCHI015008	Genebody	--	16041401	16041600	34.1985	LITCHI015637	Genebody	--	14876201	14876400	-34.568	LITCHI015562	Genebody	ITPK4	14876101	14876300
4510501	4510700	-23.6906	LITCHI010387	Genebody	--	4979501	4979700	21.9797	LITCHI010439	Genebody	--	10680201	10680400	-26.4536	LITCHI010957	Genebody	sbt3	13488901	13489100	-31.6057	LITCHI015471	Genebody	--	6787101	6787300	-36.6522	LITCHI014932	Genebody	PCMP-H77	7620701	7620900	26.7849	LITCHI015009	Genebody	--	16041501	16041700	26.1346	LITCHI015637	Genebody	--	14876301	14876500	-25.2848	LITCHI015562	Genebody	ITPK4	14876201	14876400
4635901	4636100	-15.1879	LITCHI010407	Genebody	--	5523601	5523800	24.0077	LITCHI010502	Genebody	--	10680301	10680500	-26.2657	LITCHI010957	Genebody	sbt3	13488901	13489100	-31.6057	LITCHI015472	Genebody	BHLH153	6854401	6854600	-26.1957	LITCHI014935	Genebody	--	7622801	7623000	25.1923	LITCHI015009	Genebody	--	16041901	16042100	28.4654	LITCHI015637	Genebody	--	14907901	14908100	-28.7588	LITCHI015566	Genebody	GTF3C5	14876301	14876500
4818601	4818800	-19.9348	LITCHI010426	Genebody	--	5523701	5523900	20.0973	LITCHI010502	Genebody	--	10959401	10959600	-16.0096	LITCHI010982	Genebody	GLR2.7	13489001	13489200	-31.6057	LITCHI015471	Genebody	--	6856701	6856900	-37.6793	LITCHI014937	Genebody	--	7624401	7624600	-28.1302	LITCHI015009	Genebody	--	16204301	16204500	-89.1089	LITCHI015649	Genebody	DBR	14909101	14909300	-30.3504	LITCHI015567	Genebody	--	14909101	14909300
4818701	4818900	-15.1365	LITCHI010426	Genebody	--	6037801	6038000	20.4048	LITCHI010558	Genebody	TFT6	11805001	11805200	-15.2767	LITCHI011043	Genebody	BKI1	13489001	13489200	-31.6057	LITCHI015472	Genebody	BHLH153	6857301	6857500	-36.0589	LITCHI014937	Genebody	--	7642701	7642900	28.7282	LITCHI015010	Genebody	BGAL9	16336201	16336400	25.9113	LITCHI015654	Genebody	DBR	14964301	14964500	26.9622	LITCHI015572	Genebody	--	14909201	14909400
4881401	4881600	-18.1486	LITCHI010431	Genebody	ST3	6069501	6069700	-15.5991	LITCHI010562	Genebody	At4g22110	11805101	11805300	-18.1755	LITCHI011043	Genebody	BKI1	13566901	13567100	-48.322	LITCHI015478	Genebody	At4g27190	6857401	6857600	-49.4852	LITCHI014937	Genebody	--	7642801	7643000	28.7282	LITCHI015010	Genebody	BGAL9	16586701	16586900	-38.3257	LITCHI015668	Genebody	--	14975301	14975500	-47.0344	LITCHI015573	Genebody	At2g43860	14964301	14964500
4979401	4979600	25.2989	LITCHI010439	Genebody	--	6176001	6176200	-19.6206	LITCHI010578	Genebody	ISA3	13922601	13922800	-15.2574	LITCHI011175	Genebody	--	13567001	13567200	-48.322	LITCHI015478	Genebody	At4g27190	6857501	6857700	32.3152	LITCHI014937	Genebody	--	7648301	7648500	-26.5101	LITCHI015010	Genebody	BGAL9	16586801	16587000	-43.5075	LITCHI015668	Genebody	--	14975401	14975600	-31.0842	LITCHI015573	Genebody	At2g43860	15441001	15441200
4979501	4979700	17.8192	LITCHI010439	Genebody	--	6280601	6280800	-21.8909	LITCHI010591	Genebody	2ODD19	14552301	14552500	-17.0006	LITCHI011220	Genebody	At1g21900	13571501	13571700	-29.6694	LITCHI015478	Genebody	At4g27190	6857601	6857800	34.8246	LITCHI014937	Genebody	--	7665101	7665300	-69.4254	LITCHI015011	Genebody	BGLU12	16586901	16587100	-40.3223	LITCHI015668	Genebody	--	15041601	15041800	-37.7079	LITCHI015577	Genebody	At2g43860	15441101	15441300
5889501	5889700	-15.6981	LITCHI010542	Genebody	PHI-1	6280701	6280900	-28.5659	LITCHI010591	Genebody	2ODD19	15886101	15886300	-18.0417	LITCHI011279	Genebody	NRAMP5	13571501	13571700	-29.6694	LITCHI015480	Genebody	--	6860701	6860900	40.0771	LITCHI014938	Genebody	SEC23	7665201	7665400	-55.2621	LITCHI015011	Genebody	BGLU12	16673101	16673300	34.5056	LITCHI015673	Genebody	CjBAp12	15401401	15401600	25.5826	LITCHI015600	Genebody	TTL4	15441701	15441900
5889601	5889800	-21.8133	LITCHI010542	Genebody	PHI-1	6280801	6281000	-17.6337	LITCHI010591	Genebody	2ODD19	16954901	16955100	-21.3814	LITCHI011308	Genebody	USP	13575601	13575800	28.965	LITCHI015480	Genebody	--	6978701	6978900	-47.0984	LITCHI014946	Genebody	--	7665301	7665500	-46.1496	LITCHI015011	Genebody	BGLU12	16673201	16673400	25.3448	LITCHI015673	Genebody	CjBAp12	15441101	15441300	-28.5197	LITCHI015602	Genebody	DBR	15441801	15442000
5896201	5896400	19.4696	LITCHI010542	Genebody	PHI-1	6375501	6375700	-22.0475	LITCHI010595	Genebody	DTX27	18250701	18250900	-16.4454	LITCHI011326	Genebody	PER13	13585501	13585700	25.9115	LITCHI015481	Genebody	polA	6978801	6979000	-52.054	LITCHI014946	Genebody	--	7666601	7666800	-31.5192	LITCHI015011	Genebody	BGLU12	16780201	16780400	-45.6655	LITCHI015681	Genebody	SYD	15441701	15441900	36.2166	LITCHI015602	Genebody	DBR	15458901	15459100
6142501	6142700	-20.6821	LITCHI010572	Genebody	QTRT1	7123601	7123800	15.8589	LITCHI010662	Genebody	CDC48C	21178101	21178300	-17.3565	LITCHI011419	Genebody	snu13	13605301	13605500	-38.3117	LITCHI015482	Genebody	--	6986801	6987000	41.7135	LITCHI014947	Genebody	--	7666701	7666900	-32.7679	LITCHI015011	Genebody	BGLU12	17034201	17034400	-29.6237	LITCHI015697	Genebody	At2g32000	15441801	15442000	40.5785	LITCHI015602	Genebody	DBR	15459801	15460000
6142601	6142800	-24.8112	LITCHI010572	Genebody	QTRT1	7522001	7522200	-26.0065	LITCHI010694	Genebody	NGDN	24106601	24106800	18.6367	LITCHI011584	Genebody	ATPD	13606701	13606900	-25.5534	LITCHI015483	Genebody	--	6986901	6987100	78.3769	LITCHI014947	Genebody	--	7667601	7667800	-36.7138	LITCHI015011	Genebody	BGLU12	17241801	17242000	-58.7139	LITCHI015706	Genebody	--	15458901	15459100	-37.9287	LITCHI015603	Genebody	DBR	15499101	15499300
6194601	6194800	-16.1204	LITCHI010581	Genebody	--	7905001	7905200	-20.8828	LITCHI010719	Genebody	SHM2	24622801	24623000	-24.1696	LITCHI011627	Genebody	--	13606701	13606900	-25.5534	LITCHI015484	Genebody	--	6992101	6992300	-30.1677	LITCHI014947	Genebody	--	7670301	7670500	79.7672	LITCHI015011	Genebody	BGLU12	17297301	17297500	-27.5333	LITCHI015707	Genebody	--	15459401	15459600	-83.4762	LITCHI015603	Genebody	DBR	15499201	15499400
6280501	6280700	-16.3193	LITCHI010591	Genebody	2ODD19	8736501	8736700	-29.2729	LITCHI010785	Genebody	--	25248101	25248300	16.9017	LITCHI011673	Genebody	NPF5.10	13610501	13610700	-29.2695	LITCHI015483	Genebody	--	7002401	7002600	-34.8148	LITCHI014948	Genebody	At2g44660	7685601	7685800	-34.9819	LITCHI015012	Genebody	EEF1AKNMT	17308601	17308800	36.6886	LITCHI015708	Genebody	TBL23	15459501	15459700	-76.589	LITCHI015603	Genebody	DBR	15524701	15524900
6280601	6280800	-20.6193	LITCHI010591	Genebody	2ODD19	8736601	8736800	-24.961	LITCHI010785	Genebody	--	25299001	25299200	-15.7461	LITCHI011676	Genebody	NPF5.10	13610501	13610700	-29.2695	LITCHI015484	Genebody	--	7002501	7002700	-26.6389	LITCHI014948	Genebody	At2g44660	7685701	7685900	-41.7145	LITCHI015012	Genebody	EEF1AKNMT	17308701	17308900	40.5943	LITCHI015708	Genebody	TBL23	15499101	15499300	34.686	LITCHI015606	Genebody	At2g31810	15679401	15679600
6280701	6280900	-17.6007	LITCHI010591	Genebody	2ODD19	9411401	9411600	15.3251	LITCHI010843	Genebody	--	25301201	25301400	-29.226	LITCHI011676	Genebody	NPF5.10	13709901	13710100	-30.8232	LITCHI015492	Genebody	SRP14	7002601	7002800	-25.6279	LITCHI014948	Genebody	At2g44660	7690101	7690300	-61.2652	LITCHI015012	Genebody	EEF1AKNMT	17342401	17342600	-38.1119	LITCHI015710	Genebody	At1g35710	15499201	15499400	34.4224	LITCHI015606	Genebody	At2g31810	15680601	15680800
6371301	6371500	-19.1199	LITCHI010595	Genebody	DTX27	9411501	9411700	18.8612	LITCHI010843	Genebody	--	25301301	25301500	-23.0393	LITCHI011676	Genebody	NPF5.10	13709901	13710100	-30.8232	LITCHI015493	Genebody	--	7024601	7024800	30.1042	LITCHI014949	Genebody	MMK1	7690201	7690400	-67.9412	LITCHI015012	Genebody	EEF1AKNMT	17373701	17373900	-42.1352	LITCHI015713	Genebody	--	15501401	15501600	-53.8428	LITCHI015606	Genebody	At2g31810	15680701	15680900
7686001	7686200	-23.6399	LITCHI010704	Genebody	--	10679801	10680000	-20.9012	LITCHI010957	Genebody	sbt3	25583901	25584100	-15.8992	LITCHI011693	Genebody	BGAL16	13711101	13711300	-25.3968	LITCHI015492	Genebody	SRP14	7029801	7030000	39.0358	LITCHI014950	Genebody	--	7692901	7693100	-48.9989	LITCHI015012	Genebody	EEF1AKNMT	17373801	17374000	-38.7641	LITCHI015713	Genebody	--	15501501	15501700	-29.57	LITCHI015606	Genebody	At2g31810	15680801	15681000
7686101	7686300	-25.2343	LITCHI010704	Genebody	--	10679901	10680100	-18.9844	LITCHI010957	Genebody	sbt3	26443101	26443300	28.656	LITCHI011754	Genebody	CPR1	13711101	13711300	-25.3968	LITCHI015493	Genebody	--	7029901	7030100	43.9484	LITCHI014950	Genebody	--	7693001	7693200	-31.6761	LITCHI015012	Genebody	EEF1AKNMT	17373801	17374000	-38.7641	LITCHI015714	Genebody	--	15680701	15680900	80.7692	LITCHI015613	Genebody	DBR	15680901	15681100
7686201	7686400	-17.9351	LITCHI010704	Genebody	--	10680001	10680200	-25.4634	LITCHI010957	Genebody	sbt3	28247101	28247300	-21.167	LITCHI011893	Genebody	PIP1-1	13711301	13711500	-32.3515	LITCHI015492	Genebody	SRP14	7095701	7095900	35.8703	LITCHI014955	Genebody	TMK4	7693901	7694100	-29.4613	LITCHI015012	Genebody	EEF1AKNMT	17454501	17454700	-25.859	LITCHI015725	Genebody	OBAP1A	15680801	15681000	83.3284	LITCHI015613	Genebody	DBR	15681001	15681200
9285401	9285600	-23.6254	LITCHI010836	Genebody	ASCC2	10680101	10680300	-28.7607	LITCHI010957	Genebody	sbt3	28247201	28247400	-23.3469	LITCHI011893	Genebody	PIP1-1	13711301	13711500	-32.3515	LITCHI015493	Genebody	--	7095801	7096000	34.7841	LITCHI014955	Genebody	TMK4	7724001	7724200	-93.6016	LITCHI015015	Genebody	--	17471301	17471500	-29.4508	LITCHI015727	Genebody	GWD3	15680901	15681100	73.7558	LITCHI015613	Genebody	DBR	15693601	15693800
9411401	9411600	16.7587	LITCHI010843	Genebody	--	10680201	10680400	-26.5655	LITCHI010957	Genebody	sbt3	29092701	29092900	-16.3648	LITCHI011936	Genebody	--	13840801	13841000	-56.1012	LITCHI015503	Genebody	EP3	7096501	7096700	-26.48	LITCHI014955	Genebody	TMK4	7767101	7767300	39.3751	LITCHI015018	Genebody	--	17471401	17471600	-33.2361	LITCHI015727	Genebody	GWD3	15693701	15693900	81.3644	LITCHI015614	Genebody	DBR	15693701	15693900
10680201	10680400	-35.4522	LITCHI010957	Genebody	sbt3	10680301	10680500	-21.882	LITCHI010957	Genebody	sbt3	29092801	29093000	-15.1436	LITCHI011936	Genebody	--	13840901	13841100	-33.0474	LITCHI015503	Genebody	EP3	7096601	7096800	-26.6608	LITCHI014955	Genebody	TMK4	7767201	7767400	48.6711	LITCHI015018	Genebody	--	17502901	17503100	-25.0614	LITCHI015729	Genebody	--	15693801	15694000	83.809	LITCHI015614	Genebody	DBR	15693801	15694000
12248101	12248300	16.607	LITCHI011081	Genebody	dpf-6	10959601	10959800	-15.3626	LITCHI010982	Genebody	GLR2.7	29137601	29137800	-17.1702	LITCHI011939	Genebody	RPN10	13938601	13938800	-91.877	LITCHI015506	Genebody	CHI4	7111001	7111200	-31.6129	LITCHI014956	Genebody	--	7846801	7847000	-29.7253	LITCHI015022	Genebody	ARPC4	17596201	17596400	-63.0688	LITCHI015731	Genebody	SAD2	15693901	15694100	72.3486	LITCHI015614	Genebody	DBR	15729501	15729700
12313901	12314100	-22.9225	LITCHI011088	Genebody	txlA	15754801	15755000	-19.2249	LITCHI011271	Genebody	NAC002	29137701	29137900	-16.2364	LITCHI011939	Genebody	RPN10	13938701	13938900	-90.3203	LITCHI015506	Genebody	CHI4	7111101	7111300	-31.6129	LITCHI014956	Genebody	--	7857601	7857800	-25.7329	LITCHI015023	Genebody	MED15A	17863601	17863800	-69.2867	LITCHI015751	Genebody	MAG2	15694001	15694200	50.2844	LITCHI015614	Genebody	DBR	15835201	15835400
15785001	15785200	-15.6869	LITCHI011273	Genebody	BGAL16	16802801	16803000	-18.6834	LITCHI011305	Genebody	PERK1	29248501	29248700	-20.7752	LITCHI011942	Genebody	--	14048301	14048500	-36.0002	LITCHI015507	Genebody	EP3	7151201	7151400	-26.092	LITCHI014958	Genebody	AAE16	7860801	7861000	-39.3849	LITCHI015023	Genebody	MED15A	17863701	17863900	-47.9806	LITCHI015751	Genebody	MAG2	15694101	15694300	45.8017	LITCHI015614	Genebody	DBR	15866501	15866700
15886001	15886200	-16.2987	LITCHI011279	Genebody	NRAMP5	16802901	16803100	-19.7423	LITCHI011305	Genebody	PERK1	29248601	29248800	-18.3761	LITCHI011942	Genebody	--	14048401	14048600	-55.6079	LITCHI015507	Genebody	EP3	7157101	7157300	-29.537	LITCHI014959	Genebody	PCMP-H13	7860901	7861100	-39.3849	LITCHI015023	Genebody	MED15A	17981001	17981200	-34.6069	LITCHI015760	Genebody	BHLH128	15790701	15790900	31.8602	LITCHI015621	Genebody	--	15867001	15867200
16802901	16803100	-20.4564	LITCHI011305	Genebody	PERK1	16954901	16955100	-18.9928	LITCHI011308	Genebody	USP	29864301	29864500	16.2669	LITCHI012007	Genebody	--	14051401	14051600	-35.2762	LITCHI015507	Genebody	EP3	7157601	7157800	-28.3066	LITCHI014959	Genebody	PCMP-H13	7867401	7867600	32.2282	LITCHI015023	Genebody	MED15A	17981101	17981300	-27.0059	LITCHI015760	Genebody	BHLH128	15790801	15791000	33.7411	LITCHI015621	Genebody	--	15867201	15867400
16803001	16803200	-15.7307	LITCHI011305	Genebody	PERK1	19705901	19706100	-15.5555	LITCHI011374	Genebody	PER43	6357401	6357600	-17.5036	LITCHI028212	Genebody	ARF7	14051501	14051700	-35.2762	LITCHI015507	Genebody	EP3	7162801	7163000	-26.7043	LITCHI014961	Genebody	SBP2	7867501	7867700	45.976	LITCHI015023	Genebody	MED15A	18000101	18000300	-39.7893	LITCHI015761	Genebody	DBR	15834901	15835100	-26.1755	LITCHI015624	Genebody	DBR	15867301	15867500
16954901	16955100	-25.4547	LITCHI011308	Genebody	USP	21178001	21178200	-26.9406	LITCHI011419	Genebody	snu13	8311401	8311600	-15.3929	LITCHI028260	Genebody	At5g05010	14055401	14055600	-30.0817	LITCHI015507	Genebody	EP3	7163001	7163200	-26.5661	LITCHI014961	Genebody	SBP2	7892301	7892500	33.3333	LITCHI015026	Genebody	OFUT1	18000201	18000400	-33.0149	LITCHI015761	Genebody	DBR	15835201	15835400	-32.8205	LITCHI015624	Genebody	DBR	15867401	15867600
16955001	16955200	-19.0402	LITCHI011308	Genebody	USP	21178101	21178300	-29.6598	LITCHI011419	Genebody	snu13	8311501	8311700	-17.0758	LITCHI028260	Genebody	At5g05010	14055601	14055800	-36.5356	LITCHI015507	Genebody	EP3	7169601	7169800	-35.5517	LITCHI014961	Genebody	SBP2	7907301	7907500	-62.7015	LITCHI015028	Genebody	--	18114701	18114900	-27.2693	LITCHI015765	Genebody	DAGLA	15866501	15866700	31.3889	LITCHI015626	Genebody	DBR	15867501	15867700
20650201	20650400	-17.5074	LITCHI011406	Genebody	At3g45770	21178201	21178400	-20.1285	LITCHI011419	Genebody	snu13	9856501	9856700	-19.6816	LITCHI028316	Genebody	--	14065901	14066100	34.0426	LITCHI015507	Genebody	EP3	7169701	7169900	-30.2694	LITCHI014961	Genebody	SBP2	7910001	7910200	33.5902	LITCHI015029	Genebody	PCMP-H64	18115001	18115200	-39.8847	LITCHI015765	Genebody	DAGLA	15867001	15867200	52.8882	LITCHI015626	Genebody	DBR	15868101	15868300
21178101	21178300	-19.0514	LITCHI011419	Genebody	snu13	22340401	22340600	-16.2572	LITCHI011483	Genebody	--	10083801	10084000	-18.9419	LITCHI028328	Genebody	--	14066001	14066200	39.7891	LITCHI015507	Genebody	EP3	7280601	7280800	31.9752	LITCHI014969	Genebody	DDB_G0270580	7911701	7911900	-28.0054	LITCHI015030	Genebody	UBXN6	18115101	18115300	-40.9263	LITCHI015765	Genebody	DAGLA	15867101	15867300	51.3866	LITCHI015626	Genebody	DBR	15879901	15880100
22891801	22892000	-16.6433	LITCHI011519	Genebody	--	22370501	22370700	-20.8235	LITCHI011486	Genebody	--	10096401	10096600	-26.2782	LITCHI028329	Genebody	DTX25	14068401	14068600	-32.935	LITCHI015507	Genebody	EP3	7280701	7280900	31.9752	LITCHI014969	Genebody	DDB_G0270580	7912001	7912200	-41.0367	LITCHI015030	Genebody	UBXN6	18115201	18115400	-31.2438	LITCHI015765	Genebody	DAGLA	15867201	15867400	64.9365	LITCHI015626	Genebody	DBR	15880001	15880200
22980501	22980700	-18.7917	LITCHI011524	Genebody	TAR4	22370601	22370800	-21.9631	LITCHI011486	Genebody	--	10096501	10096700	-25.7564	LITCHI028329	Genebody	DTX25	14106101	14106300	48.6064	LITCHI015509	Genebody	EP3	7286801	7287000	32.2371	LITCHI014972	Genebody	QQT2	7912101	7912300	-36.0985	LITCHI015030	Genebody	UBXN6	18228501	18228700	-42.446	LITCHI015770	Genebody	PAM16L2	15867301	15867500	71.2782	LITCHI015626	Genebody	DBR	16040501	16040700
22988601	22988800	-17.0178	LITCHI011524	Genebody	TAR4	22389901	22390100	-15.9963	LITCHI011490	Genebody	--	11770901	11771100	15.1581	LITCHI028410	Genebody	TPS13	14197101	14197300	27.8597	LITCHI015516	Genebody	FKBP16-3	7295301	7295500	-73.4266	LITCHI014974	Genebody	ACLA-3	7939001	7939200	-33.0042	LITCHI015034	Genebody	SNL1	18239801	18240000	26.7766	LITCHI015771	Genebody	EPSIN2	15867401	15867600	61.9446	LITCHI015626	Genebody	DBR	16041301	16041500
23194001	23194200	-19.441	LITCHI011532	Genebody	IP5P3	22980501	22980700	-23.1233	LITCHI011524	Genebody	TAR4	13775901	13776100	-22.9372	LITCHI028527	Genebody	DSC2	14238301	14238500	26.5823	LITCHI015518	Genebody	TBC1D22B	7295301	7295500	-73.4266	LITCHI014975	Genebody	--	7986401	7986600	-78.1232	LITCHI015040	Genebody	PAP15	18239901	18240100	29.621	LITCHI015771	Genebody	EPSIN2	15868101	15868300	27.2638	LITCHI015626	Genebody	DBR	16041401	16041600
23685201	23685400	-16.7701	LITCHI011561	Genebody	LAC14	22989301	22989500	-21.7889	LITCHI011525	Genebody	TAR4	13776001	13776200	-21.6064	LITCHI028527	Genebody	DSC2	14292901	14293100	-27.1445	LITCHI015520	Genebody	BMS1	7295401	7295600	-62.432	LITCHI014975	Genebody	--	7986501	7986700	-71.5789	LITCHI015040	Genebody	PAP15	18246601	18246800	-25.5946	LITCHI015772	Genebody	WTF9	15879901	15880100	-54.6474	LITCHI015627	Genebody	DBR	16041401	16041600
25301201	25301400	-32.8031	LITCHI011676	Genebody	NPF5.10	23020001	23020200	-15.3587	LITCHI011526	Genebody	TAR4	15724301	15724500	15.9555	LITCHI028669	Genebody	10HGO	14296401	14296600	32.7772	LITCHI015520	Genebody	BMS1	7327301	7327500	-40.1587	LITCHI014980	Genebody	GT15	7986801	7987000	-41.8541	LITCHI015040	Genebody	PAP15	18247801	18248000	-26.0029	LITCHI015772	Genebody	WTF9	15880001	15880200	-38.2827	LITCHI015627	Genebody	DBR	16041501	16041700
25301301	25301500	-26.6653	LITCHI011676	Genebody	NPF5.10	23194001	23194200	-15.9465	LITCHI011532	Genebody	IP5P3	16544601	16544800	-16.5474	LITCHI028723	Genebody	GALT2	14359001	14359200	-25.8464	LITCHI015521	Genebody	--	7413201	7413400	-48.4498	LITCHI014992	Genebody	RAD50	7986901	7987100	-41.8541	LITCHI015040	Genebody	PAP15	18252801	18253000	-43.3253	LITCHI015773	Genebody	--	15937601	15937800	-25.7182	LITCHI015630	Genebody	--	16041601	16041800
25442801	25443000	-15.2443	LITCHI011683	Genebody	serA	24288301	24288500	-15.092	LITCHI011598	Genebody	PTP1	16877901	16878100	-21.4527	LITCHI028738	Genebody	Os02g0677700	14398101	14398300	-31.0008	LITCHI015524	Genebody	PEX13	7413301	7413500	-36.1295	LITCHI014992	Genebody	RAD50	7995101	7995300	-26.3837	LITCHI015042	Genebody	UBP2	18297701	18297900	-26.4522	LITCHI015777	Genebody	EPSIN3	16041301	16041500	38.0526	LITCHI015636	Genebody	COMT1	16041901	16042100
25442901	25443100	-15.2625	LITCHI011683	Genebody	serA	24962101	24962300	-23.9703	LITCHI011646	Genebody	FUT13	17804001	17804200	-17.7214	LITCHI028820	Genebody	PGA	14483301	14483500	-59.1195	LITCHI015527	Genebody	BGLU12	7413401	7413600	-40.563	LITCHI014992	Genebody	RAD50	7998401	7998600	-28.47	LITCHI015042	Genebody	UBP2	18297801	18298000	-27.5203	LITCHI015777	Genebody	EPSIN3	16041401	16041600	35.0257	LITCHI015636	Genebody	COMT1	16336201	16336400
25487901	25488100	-15.4622	LITCHI011686	Genebody	EGS1	25301201	25301400	-32.486	LITCHI011676	Genebody	NPF5.10	17804101	17804300	-15.0555	LITCHI028820	Genebody	PGA	14483401	14483600	-57.828	LITCHI015527	Genebody	BGLU12	7418901	7419100	26.2649	LITCHI014992	Genebody	RAD50	8000901	8001100	65.6127	LITCHI015042	Genebody	UBP2	18297901	18298100	-45.4932	LITCHI015777	Genebody	EPSIN3	16041401	16041600	35.0257	LITCHI015637	Genebody	--	16345101	16345300
26459201	26459400	15.5984	LITCHI011754	Genebody	CPR1	25301301	25301500	-22.6617	LITCHI011676	Genebody	NPF5.10	17812401	17812600	15.8812	LITCHI028821	Genebody	RPL18A	14528801	14529000	-26.9289	LITCHI015528	Genebody	TBC1D15	7419001	7419200	26.2649	LITCHI014992	Genebody	RAD50	8065601	8065800	-71.6649	LITCHI015048	Genebody	ERF062	18298001	18298200	-56.5136	LITCHI015777	Genebody	EPSIN3	16204301	16204500	-91.4894	LITCHI015649	Genebody	DBR	16516401	16516600
26459301	26459500	20.5986	LITCHI011754	Genebody	CPR1	25583901	25584100	-20.9395	LITCHI011693	Genebody	BGAL16	17820301	17820500	-15.7691	LITCHI028821	Genebody	RPL18A	14528801	14529000	-26.9289	LITCHI015529	Genebody	PER61	7431101	7431300	-26.6397	LITCHI014993	Genebody	WEX	8065701	8065900	-78.0912	LITCHI015048	Genebody	ERF062	18298101	18298300	-46.4251	LITCHI015777	Genebody	EPSIN3	16214601	16214800	-26.2137	LITCHI015650	Genebody	DBR	16583801	16584000
27666701	27666900	-18.3792	LITCHI011850	Genebody	--	26443001	26443200	19.9482	LITCHI011754	Genebody	CPR1	17820401	17820600	-27.9455	LITCHI028821	Genebody	RPL18A	14576401	14576600	-42.1647	LITCHI015531	Genebody	--	7495601	7495800	-31.9672	LITCHI015001	Genebody	CER26L	8078101	8078300	26.3768	LITCHI015049	Genebody	HMGB15	18298201	18298400	-34.19	LITCHI015777	Genebody	EPSIN3	16345101	16345300	31.0542	LITCHI015654	Genebody	DBR	16586701	16586900
28364001	28364200	-18.1463	LITCHI011899	Genebody	N	26443101	26443300	24.9395	LITCHI011754	Genebody	CPR1	17842601	17842800	21.0219	LITCHI028823	Genebody	At4g18260	14576501	14576700	-27.993	LITCHI015531	Genebody	--	7501201	7501400	-30.9023	LITCHI015002	Genebody	ATJ20	8078201	8078400	26.3768	LITCHI015049	Genebody	HMGB15	18298301	18298500	-28.3202	LITCHI015777	Genebody	EPSIN3	16586801	16587000	-39.3841	LITCHI015668	Genebody	--	16586801	16587000
29092401	29092600	-21.1954	LITCHI011936	Genebody	--	26459201	26459400	15.557	LITCHI011754	Genebody	CPR1	18549301	18549500	18.4496	LITCHI028895	Genebody	--	14576901	14577100	-30.137	LITCHI015531	Genebody	--	7548501	7548700	-27.1441	LITCHI015003	Genebody	Utp20	8094901	8095100	48.9594	LITCHI015051	Genebody	SNL1	18298401	18298600	-25.4433	LITCHI015777	Genebody	EPSIN3	16586901	16587100	-35.9801	LITCHI015668	Genebody	--	16672101	16672300
29092501	29092700	-24.6821	LITCHI011936	Genebody	--	26459301	26459500	20.8164	LITCHI011754	Genebody	CPR1	18704201	18704400	-16.3336	LITCHI028913	Genebody	ABCB9	14602801	14603000	25.3195	LITCHI015533	Genebody	NUP160	7553401	7553600	-25.1272	LITCHI015003	Genebody	Utp20	8094901	8095100	48.9594	LITCHI015052	Genebody	SNL1	18313501	18313700	-29.6821	LITCHI015780	Genebody	--	16673101	16673300	33.0066	LITCHI015673	Genebody	CjBAp12	16673101	16673300
29092601	29092800	-23.453	LITCHI011936	Genebody	--	26645401	26645600	16.2261	LITCHI011770	Genebody	CPR1	18959401	18959600	-15.8724	LITCHI028927	Genebody	--	14602901	14603100	25.5914	LITCHI015533	Genebody	NUP160	7553501	7553700	-25.6122	LITCHI015003	Genebody	Utp20	8095001	8095200	51.0376	LITCHI015052	Genebody	SNL1	18314901	18315100	-27.6128	LITCHI015780	Genebody	--	16673201	16673400	27.2604	LITCHI015673	Genebody	CjBAp12	16673201	16673400
29092701	29092900	-17.8688	LITCHI011936	Genebody	--	29863601	29863800	15.0825	LITCHI012007	Genebody	--	18976501	18976700	-25.7091	LITCHI028929	Genebody	SBT5.6	14651701	14651900	34.7918	LITCHI015536	Genebody	MAP2B	7554301	7554500	-29.1887	LITCHI015003	Genebody	Utp20	8183301	8183500	42.1053	LITCHI015059	Genebody	--	18423401	18423600	-25.9064	LITCHI015788	Genebody	WTF9	16780201	16780400	-49.4771	LITCHI015681	Genebody	SYD	16767201	16767400
29248501	29248700	-18.7702	LITCHI011942	Genebody	--	29863701	29863900	20.3229	LITCHI012007	Genebody	--	18976601	18976800	-25.0927	LITCHI028929	Genebody	SBT5.6	14651801	14652000	34.806	LITCHI015536	Genebody	MAP2B	7573601	7573800	-33.3974	LITCHI015003	Genebody	Utp20	8183401	8183600	32.9378	LITCHI015059	Genebody	--	18423901	18424100	-29.7871	LITCHI015788	Genebody	WTF9	16780301	16780500	-36.3488	LITCHI015681	Genebody	SYD	16780201	16780400
29248601	29248800	-33.1713	LITCHI011942	Genebody	--	29863801	29864000	15.0849	LITCHI012007	Genebody	--	18976701	18976900	-15.1516	LITCHI028929	Genebody	SBT5.6	14659601	14659800	60.793	LITCHI015537	Genebody	CPR1	7579801	7580000	58.2097	LITCHI015004	Genebody	At3g23870	8312601	8312800	45.7919	LITCHI015074	Genebody	KRP4	18424001	18424200	-35.4241	LITCHI015788	Genebody	WTF9	17034201	17034400	-27.035	LITCHI015697	Genebody	At2g32000	16780301	16780500
29857701	29857900	15.3889	LITCHI012005	Genebody	--	29864301	29864500	17.2376	LITCHI012007	Genebody	--	18985501	18985700	-17.2081	LITCHI028929	Genebody	SBT5.6	14659701	14659900	86.495	LITCHI015537	Genebody	CPR1	7579901	7580100	53.3571	LITCHI015004	Genebody	At3g23870	8312701	8312900	61.4126	LITCHI015074	Genebody	KRP4	18425201	18425400	39.3147	LITCHI015788	Genebody	WTF9	17100101	17100300	32.3741	LITCHI015702	Genebody	TIC22L	17023801	17024000
29864401	29864600	18.8325	LITCHI012007	Genebody	--	29873401	29873600	18.2947	LITCHI012010	Genebody	--	18985601	18985800	-15.8666	LITCHI028929	Genebody	SBT5.6	14670701	14670900	-43.8596	LITCHI015539	Genebody	MTHFR2	7581101	7581300	42.2896	LITCHI015004	Genebody	At3g23870	8346001	8346200	-56.6877	LITCHI015075	Genebody	--	18425301	18425500	39.57	LITCHI015788	Genebody	WTF9	17314501	17314700	-27.3827	LITCHI015709	Genebody	At1g35710	17034201	17034400
29872801	29873000	15.8058	LITCHI012010	Genebody	--	29873401	29873600	18.2947	LITCHI012011	Genebody	--	19345801	19346000	-21.857	LITCHI028952	Genebody	RKF1	14721801	14722000	-79.2254	LITCHI015542	Genebody	MLO1	7582401	7582600	74.8084	LITCHI015004	Genebody	At3g23870	8346101	8346300	-31.7472	LITCHI015075	Genebody	--	18426001	18426200	25.4869	LITCHI015788	Genebody	WTF9	17314601	17314800	-25.9434	LITCHI015709	Genebody	At1g35710	17034501	17034700
30118301	30118500	25.1745	LITCHI012042	Genebody	--	3773801	3774000	-15.6603	LITCHI028096	Genebody	At4g19900	19345901	19346100	-24.66	LITCHI028952	Genebody	RKF1	14721901	14722100	-70.6564	LITCHI015542	Genebody	MLO1	7582501	7582700	73.8571	LITCHI015004	Genebody	At3g23870	8383201	8383400	27.1356	LITCHI015079	Genebody	PRT1	18427301	18427500	27.4003	LITCHI015788	Genebody	WTF9	17361001	17361200	25.1804	LITCHI015711	Genebody	LOG8	17034601	17034800
3712601	3712800	-15.27	LITCHI028093	Genebody	Os06g0675700	10096401	10096600	-32.7366	LITCHI028329	Genebody	DTX25	19346001	19346200	-16.2838	LITCHI028952	Genebody	RKF1	14751601	14751800	35.442	LITCHI015545	Genebody	GDI1	7592901	7593100	-27.3516	LITCHI015005	Genebody	--	8620301	8620500	-36.4774	LITCHI015094	Genebody	--	18427401	18427600	28.68	LITCHI015788	Genebody	WTF9	17373701	17373900	-46.4989	LITCHI015713	Genebody	--	17308601	17308800
5341701	5341900	-15.5146	LITCHI028171	Genebody	At3g47110	10096501	10096700	-32.9542	LITCHI028329	Genebody	DTX25	19482701	19482900	18.148	LITCHI028961	Genebody	--	14779301	14779500	43.2026	LITCHI015548	Genebody	--	7592901	7593100	-27.3516	LITCHI015006	Genebody	At3g07870	8620401	8620600	-31.5728	LITCHI015094	Genebody	--	18428001	18428200	32.4194	LITCHI015788	Genebody	WTF9	17373801	17374000	-58.5802	LITCHI015713	Genebody	--	17373701	17373900
8311201	8311400	-21.5771	LITCHI028260	Genebody	At5g05010	10096601	10096800	-27.6566	LITCHI028329	Genebody	DTX25	19482801	19483000	19.7354	LITCHI028961	Genebody	--	14821101	14821300	45.5446	LITCHI015552	Genebody	At2g44050	7606501	7606700	-47.14	LITCHI015008	Genebody	--	8649501	8649700	27.047	LITCHI015095	Genebody	chtf18	18483901	18484100	-42.2792	LITCHI015793	Genebody	--	17373801	17374000	-58.5802	LITCHI015714	Genebody	--	17373801	17374000
10019901	10020100	-15.449	LITCHI028325	Genebody	RT	13270701	13270900	-16.5989	LITCHI028502	Genebody	guaA	20076101	20076300	15.0235	LITCHI029010	Genebody	--	14840101	14840300	-27.3148	LITCHI015556	Genebody	--	7611501	7611700	-25.7953	LITCHI015008	Genebody	--	8670801	8671000	-68.2353	LITCHI015096	Genebody	VAMP726	18484001	18484200	-50.7834	LITCHI015793	Genebody	--	17373901	17374100	-71.2075	LITCHI015713	Genebody	--	17373801	17374000
10096401	10096600	-35.2006	LITCHI028329	Genebody	DTX25	15724301	15724500	15.0951	LITCHI028669	Genebody	10HGO	20865301	20865500	-17.5479	LITCHI029066	Genebody	TBL37	14840101	14840300	-27.3148	LITCHI015557	Genebody	--	7620701	7620900	29.6416	LITCHI015009	Genebody	--	8671401	8671600	-41.5663	LITCHI015096	Genebody	VAMP726	18484101	18484300	-30.4946	LITCHI015793	Genebody	--	17373901	17374100	-71.2075	LITCHI015714	Genebody	--	17373901	17374100
10096501	10096700	-33.9985	LITCHI028329	Genebody	DTX25	17804101	17804300	-21.0307	LITCHI028820	Genebody	PGA	23240001	23240200	-15.7032	LITCHI029238	Genebody	At4g19900	14878801	14879000	46.197	LITCHI015562	Genebody	ITPK4	7624401	7624600	-26.461	LITCHI015009	Genebody	--	8707901	8708100	26.6186	LITCHI015098	Genebody	ABCB19	18939001	18939200	25.398	LITCHI015808	Genebody	At1g06710	17374001	17374200	-35.9415	LITCHI015714	Genebody	--	17373901	17374100
10167201	10167400	-15.5191	LITCHI028332	Genebody	DTX21	17820401	17820600	-18.2665	LITCHI028821	Genebody	RPL18A	23327101	23327300	-16.427	LITCHI029250	Genebody	--	14901101	14901300	-26.3889	LITCHI015564	Genebody	OEP37	7624501	7624700	-28.0116	LITCHI015009	Genebody	--	8715601	8715800	58.0973	LITCHI015099	Genebody	SDI1	18951301	18951500	31.4702	LITCHI015810	Genebody	--	17374401	17374600	31.2571	LITCHI015714	Genebody	--	17374001	17374200
10205501	10205700	-15.5493	LITCHI028335	Genebody	--	17842501	17842700	19.3053	LITCHI028823	Genebody	At4g18260	23772401	23772600	-15.4274	LITCHI029299	Genebody	At1g61320	14905301	14905500	29.9281	LITCHI015565	Genebody	--	7647901	7648100	-25.4476	LITCHI015010	Genebody	BGAL9	8715701	8715900	37.6857	LITCHI015099	Genebody	SDI1	18956201	18956400	-25.0421	LITCHI015811	Genebody	IPMS2	17374501	17374700	29.3011	LITCHI015714	Genebody	--	17374401	17374600
13270701	13270900	-26.3791	LITCHI028502	Genebody	guaA	17842601	17842800	15.6002	LITCHI028823	Genebody	At4g18260	23772501	23772700	-15.2768	LITCHI029299	Genebody	At1g61320	14908801	14909000	-30.0167	LITCHI015566	Genebody	GTF3C5	7662001	7662200	-34.8485	LITCHI015010	Genebody	BGAL9	8730301	8730500	-34.0278	LITCHI015100	Genebody	sll0005	19276801	19277000	27.3001	LITCHI015825	Genebody	PUX11	17374601	17374800	27.5831	LITCHI015714	Genebody	--	17374501	17374700
15198701	15198900	-15.4127	LITCHI028632	Genebody	At1g53440	17848201	17848400	-23.1821	LITCHI028823	Genebody	At4g18260	23936101	23936300	-16.8038	LITCHI029322	Genebody	--	15459401	15459600	-77.9817	LITCHI015603	Genebody	DBR	7665201	7665400	-48.9361	LITCHI015011	Genebody	BGLU12	8730501	8730700	34.5219	LITCHI015100	Genebody	sll0005	19276901	19277100	34.8683	LITCHI015825	Genebody	PUX11	17374701	17374900	35.8525	LITCHI015714	Genebody	--	17374601	17374800
15198801	15199000	-15.9141	LITCHI028632	Genebody	At1g53440	18176501	18176700	15.008	LITCHI028852	Genebody	DTX21	26313601	26313800	-16.636	LITCHI029508	Genebody	LPXD2	15729501	15729700	-34.1026	LITCHI015616	Genebody	DBR	7665301	7665500	-37.7119	LITCHI015011	Genebody	BGLU12	8730801	8731000	-30.8624	LITCHI015100	Genebody	sll0005	19277001	19277200	25.5211	LITCHI015825	Genebody	PUX11	17454401	17454600	-46.4734	LITCHI015725	Genebody	OBAP1A	17374701	17374900
16544601	16544800	-17.7701	LITCHI028723	Genebody	GALT2	18315001	18315200	16.0383	LITCHI028867	Genebody	PUP21	26901301	26901500	27.9886	LITCHI029575	Genebody	--	15730401	15730600	-31.526	LITCHI015616	Genebody	DBR	7666601	7666800	-36.7188	LITCHI015011	Genebody	BGLU12	8745401	8745600	-33.0671	LITCHI015104	Genebody	ANKRD13B	19297801	19298000	-29.9096	LITCHI015827	Genebody	KIN12E	17454501	17454700	-34.8263	LITCHI015725	Genebody	OBAP1A	17454401	17454600
17820401	17820600	-21.1987	LITCHI028821	Genebody	RPL18A	18394801	18395000	-15.1224	LITCHI028877	Genebody	PDL2	27086301	27086500	-16.3967	LITCHI029590	Genebody	BC10	15745901	15746100	28.8	LITCHI015617	Genebody	DBR	7666701	7666900	-40.1198	LITCHI015011	Genebody	BGLU12	8745501	8745700	-33.0671	LITCHI015104	Genebody	ANKRD13B	19297901	19298100	-42.3164	LITCHI015827	Genebody	KIN12E	17596101	17596300	-35.4634	LITCHI015731	Genebody	SAD2	17454501	17454700
17842601	17842800	18.5366	LITCHI028823	Genebody	At4g18260	18492901	18493100	-15.9158	LITCHI028887	Genebody	At1g78640	27086301	27086500	-16.3967	LITCHI029591	Genebody	PER29	15757601	15757800	41.7098	LITCHI015618	Genebody	At2g31810	7666801	7667000	-34.375	LITCHI015011	Genebody	BGLU12	8749401	8749600	-26.5991	LITCHI015104	Genebody	ANKRD13B	19298001	19298200	-45.0837	LITCHI015827	Genebody	KIN12E	17596201	17596400	-50.3845	LITCHI015731	Genebody	SAD2	17471401	17471600
17846001	17846200	16.2816	LITCHI028823	Genebody	At4g18260	18976501	18976700	-17.6762	LITCHI028929	Genebody	SBT5.6	28526401	28526600	-19.7286	LITCHI029759	Genebody	RCOM_0864260	15757701	15757900	44.5061	LITCHI015618	Genebody	At2g31810	7666901	7667100	-25.8824	LITCHI015011	Genebody	BGLU12	8760201	8760400	-46.4326	LITCHI015105	Genebody	MORF1	19419201	19419400	-38.476	LITCHI015833	Genebody	FAR2	17660001	17660200	-25.2381	LITCHI015737	Genebody	PME16	17596201	17596400
18158201	18158400	-16.7911	LITCHI028851	Genebody	--	18976601	18976800	-23.4062	LITCHI028929	Genebody	SBT5.6	29875101	29875300	-16.5556	LITCHI029921	Genebody	ABCB19	15758401	15758600	39.7715	LITCHI015618	Genebody	At2g31810	7685701	7685900	-26.5987	LITCHI015012	Genebody	EEF1AKNMT	8809601	8809800	-33.1361	LITCHI015111	Genebody	DHAD	19419301	19419500	-63.0673	LITCHI015833	Genebody	FAR2	17751701	17751900	-68.0037	LITCHI015746	Genebody	Z-ISO	17751701	17751900
18315001	18315200	-16.3943	LITCHI028867	Genebody	PUP21	18985401	18985600	-17.0391	LITCHI028929	Genebody	SBT5.6	1763601	1763800	-16.0408	LITCHI021883	Genebody	SWEET7	15828501	15828700	37.7351	LITCHI015623	Genebody	At2g31810	7685901	7686100	-30.303	LITCHI015012	Genebody	EEF1AKNMT	8809701	8809900	-38.3562	LITCHI015111	Genebody	DHAD	19472901	19473100	37.0516	LITCHI015837	Genebody	--	17751801	17752000	-67.7921	LITCHI015746	Genebody	Z-ISO	17751801	17752000
18528001	18528200	-16.3382	LITCHI028892	Genebody	--	18985501	18985700	-17.0078	LITCHI028929	Genebody	SBT5.6	1763601	1763800	-16.0408	LITCHI021884	Genebody	NLP7	15835101	15835300	-34.5265	LITCHI015624	Genebody	DBR	7687801	7688000	-29.3463	LITCHI015012	Genebody	EEF1AKNMT	8819301	8819500	-50.5088	LITCHI015111	Genebody	DHAD	19472901	19473100	37.0516	LITCHI015838	Genebody	--	17863601	17863800	-55.898	LITCHI015751	Genebody	MAG2	17751901	17752100
18585101	18585300	-17.5789	LITCHI028898	Genebody	rimM	19346301	19346500	-17.3527	LITCHI028952	Genebody	RKF1	1942801	1943000	20.0007	LITCHI021904	Genebody	--	15835601	15835800	-25.1825	LITCHI015624	Genebody	DBR	7690101	7690300	-53.7512	LITCHI015012	Genebody	EEF1AKNMT	8834901	8835100	-32.831	LITCHI015112	Genebody	MPSR1	19473001	19473200	46.0172	LITCHI015837	Genebody	--	17863701	17863900	-34.3515	LITCHI015751	Genebody	MAG2	17863601	17863800
18704201	18704400	-19.977	LITCHI028913	Genebody	ABCB9	21513101	21513300	-16.8453	LITCHI029123	Genebody	MLO6	1942901	1943100	16.9072	LITCHI021904	Genebody	--	15867601	15867800	36.9747	LITCHI015626	Genebody	DBR	7690201	7690400	-55.5975	LITCHI015012	Genebody	EEF1AKNMT	8835901	8836100	-49.1504	LITCHI015112	Genebody	MPSR1	19473001	19473200	46.0172	LITCHI015838	Genebody	--	17932601	17932800	-33.7662	LITCHI015755	Genebody	Cmss1	17863701	17863900
18976501	18976700	-25.4376	LITCHI028929	Genebody	SBT5.6	23239901	23240100	-15.0991	LITCHI029238	Genebody	At4g19900	2716101	2716300	-15.0844	LITCHI021992	Genebody	VATE	15867701	15867900	44.9112	LITCHI015626	Genebody	DBR	7723701	7723900	-54.1899	LITCHI015015	Genebody	--	8899701	8899900	-35.4229	LITCHI015116	Genebody	DDB_G0267514	19473201	19473400	57.4561	LITCHI015837	Genebody	--	17932701	17932900	-34.2657	LITCHI015755	Genebody	Cmss1	17878201	17878400
18976601	18976800	-28.7346	LITCHI028929	Genebody	SBT5.6	23240001	23240200	-23.0556	LITCHI029238	Genebody	At4g19900	2783301	2783500	27.5328	LITCHI021998	Genebody	POB1	16041901	16042100	35.2703	LITCHI015637	Genebody	--	7724001	7724200	-96.3341	LITCHI015015	Genebody	--	8980601	8980800	-36.5067	LITCHI015123	Genebody	VIT_05s0051g00580	19473201	19473400	57.4561	LITCHI015838	Genebody	--	17933101	17933300	-77.9499	LITCHI015755	Genebody	Cmss1	17878301	17878500
18976701	18976900	-18.5674	LITCHI028929	Genebody	SBT5.6	23328301	23328500	-16.6101	LITCHI029250	Genebody	--	3011901	3012100	22.0559	LITCHI022017	Genebody	--	16215201	16215400	34.4137	LITCHI015650	Genebody	DBR	7767101	7767300	50.1076	LITCHI015018	Genebody	--	8983501	8983700	61.9565	LITCHI015123	Genebody	VIT_05s0051g00580	19474201	19474400	69.1066	LITCHI015837	Genebody	--	17981001	17981200	-38.9681	LITCHI015760	Genebody	BHLH128	17932601	17932800
18985501	18985700	-15.561	LITCHI028929	Genebody	SBT5.6	25282701	25282900	-15.0755	LITCHI029406	Genebody	CRK25	3012001	3012200	23.1481	LITCHI022017	Genebody	--	16215301	16215500	26.5528	LITCHI015650	Genebody	DBR	7767201	7767400	50.1888	LITCHI015018	Genebody	--	8983601	8983800	29.5785	LITCHI015123	Genebody	VIT_05s0051g00580	19474201	19474400	69.1066	LITCHI015838	Genebody	--	17981101	17981300	-25.3003	LITCHI015760	Genebody	BHLH128	17932701	17932900
19834601	19834800	-16.3197	LITCHI028987	Genebody	CESA8	25284901	25285100	15.2929	LITCHI029406	Genebody	CRK25	3338601	3338800	-32.5267	LITCHI022053	Genebody	BRH1	16477401	16477600	53.1915	LITCHI015662	Genebody	ILK1	7846801	7847000	-29.0998	LITCHI015022	Genebody	ARPC4	8997701	8997900	-37.0958	LITCHI015124	Genebody	RCH2	19474301	19474500	49.6296	LITCHI015837	Genebody	--	17981501	17981700	-37.5503	LITCHI015760	Genebody	BHLH128	17981501	17981700
20076101	20076300	16.3375	LITCHI029010	Genebody	--	26449001	26449200	-16.8815	LITCHI029518	Genebody	MYB62	4010901	4011100	-33.0638	LITCHI022148	Genebody	RPL34	16477401	16477600	53.1915	LITCHI015663	Genebody	UGT74E2	7866201	7866400	65.8638	LITCHI015023	Genebody	MED15A	8998101	8998300	-40.0569	LITCHI015124	Genebody	RCH2	19474301	19474500	49.6296	LITCHI015838	Genebody	--	17981601	17981800	-37.5503	LITCHI015760	Genebody	BHLH128	17981601	17981800
20361501	20361700	-20.2273	LITCHI029031	Genebody	PEX7	26901401	26901600	30.0884	LITCHI029575	Genebody	--	4010901	4011100	-33.0638	LITCHI022149	Genebody	At1g74580	16477501	16477700	52.968	LITCHI015662	Genebody	ILK1	7866301	7866500	40.1125	LITCHI015023	Genebody	MED15A	9040001	9040200	28.3796	LITCHI015126	Genebody	--	19474501	19474700	29.5082	LITCHI015837	Genebody	--	18000101	18000300	-27.4798	LITCHI015761	Genebody	DBR	18000101	18000300
23062601	23062800	-22.7559	LITCHI029220	Genebody	AIRP2	26901401	26901600	30.0884	LITCHI029576	Genebody	--	4151201	4151400	-18.7311	LITCHI022173	Genebody	PBL2	16477501	16477700	52.968	LITCHI015663	Genebody	UGT74E2	7881601	7881800	-26.8157	LITCHI015025	Genebody	MED15A	9040101	9040300	27.0274	LITCHI015126	Genebody	--	19474501	19474700	29.5082	LITCHI015838	Genebody	--	18000201	18000400	-30.8787	LITCHI015761	Genebody	DBR	18000201	18000400
23240001	23240200	-18.2377	LITCHI029238	Genebody	At4g19900	27421601	27421800	-15.0673	LITCHI029639	Genebody	JMJ25	4151301	4151500	-16.9779	LITCHI022173	Genebody	PBL2	16516501	16516700	44.389	LITCHI015665	Genebody	UGT74F2	7897601	7897800	-25	LITCHI015026	Genebody	OFUT1	9101101	9101300	34.9138	LITCHI015133	Genebody	At5g63930	19511201	19511400	-30.1273	LITCHI015839	Genebody	BIO2	18013101	18013300	-26.3303	LITCHI015761	Genebody	DBR	18114701	18114900
24412401	24412600	-16.3422	LITCHI029367	Genebody	TPS13	28147701	28147900	-18.9323	LITCHI029718	Genebody	UPL5	4189101	4189300	21.3459	LITCHI022179	Genebody	ABCA2	16540901	16541100	-31.7241	LITCHI015667	Genebody	CjBAp12	7897601	7897800	-25	LITCHI015027	Genebody	TBC1D13	9101201	9101400	35.175	LITCHI015133	Genebody	At5g63930	20006101	20006300	-42.7638	LITCHI015858	Genebody	FTA	18013201	18013400	-30.6128	LITCHI015761	Genebody	DBR	18115001	18115200
25179601	25179800	-15.3514	LITCHI029406	Genebody	CRK25	29989901	29990100	17.4355	LITCHI029932	Genebody	SWEET15	4189801	4190000	38.5624	LITCHI022179	Genebody	ABCA2	16541001	16541200	-29.3162	LITCHI015667	Genebody	CjBAp12	7897701	7897900	-29.2308	LITCHI015026	Genebody	OFUT1	9101301	9101500	26.2452	LITCHI015133	Genebody	At5g63930	20006101	20006300	-42.7638	LITCHI015859	Genebody	NTH1	18115101	18115300	-32.5173	LITCHI015765	Genebody	DAGLA	18115101	18115300
25282701	25282900	-17.2487	LITCHI029406	Genebody	CRK25	30027401	30027600	17.9647	LITCHI029935	Genebody	CLPB2	4206601	4206800	16.5457	LITCHI022180	Genebody	ABCA2	16541101	16541300	-33.6947	LITCHI015667	Genebody	CjBAp12	7897701	7897900	-29.2308	LITCHI015027	Genebody	TBC1D13	9101701	9101900	52.1199	LITCHI015133	Genebody	At5g63930	20065401	20065600	-35.3408	LITCHI015860	Genebody	--	18115201	18115400	-36.3932	LITCHI015765	Genebody	DAGLA	18115201	18115400
26901301	26901500	33.6363	LITCHI029575	Genebody	--	132601	132800	17.9698	LITCHI021678	Genebody	At3g47200	4599201	4599400	-20.3372	LITCHI022234	Genebody	mch1	16653001	16653200	38.9328	LITCHI015672	Genebody	UGT74F2	7907301	7907500	-62.6812	LITCHI015028	Genebody	--	9141101	9141300	28.1851	LITCHI015136	Genebody	--	20065501	20065700	-37.4159	LITCHI015860	Genebody	--	18228501	18228700	-40.7227	LITCHI015770	Genebody	PAM16L2	18118901	18119100
26901401	26901600	51.7961	LITCHI029575	Genebody	--	1035801	1036000	-17.2702	LITCHI021797	Genebody	SBT3.6	4599301	4599500	-19.8611	LITCHI022234	Genebody	mch1	16728701	16728900	26.3216	LITCHI015677	Genebody	BT3	7910001	7910200	35.0478	LITCHI015029	Genebody	PCMP-H64	9141101	9141300	28.1851	LITCHI015137	Genebody	GLCAT14A	20079601	20079800	-34.7458	LITCHI015860	Genebody	--	18239601	18239800	28.1526	LITCHI015771	Genebody	EPSIN2	18228501	18228700
26901401	26901600	51.7961	LITCHI029576	Genebody	--	1571901	1572100	-15.7282	LITCHI021855	Genebody	At5g22100	4757901	4758100	-15.1745	LITCHI022261	Genebody	NAC100	16728701	16728900	26.3216	LITCHI015678	Genebody	LSM6B	7912001	7912200	-52.406	LITCHI015030	Genebody	UBXN6	9144601	9144800	-65.7619	LITCHI015138	Genebody	THIM	20079801	20080000	-47.483	LITCHI015860	Genebody	--	18239701	18239900	25.3473	LITCHI015771	Genebody	EPSIN2	18239901	18240100
27003601	27003800	-20.2506	LITCHI029584	Genebody	DTX40	1640801	1641000	-26.1478	LITCHI021862	Genebody	CBL7	5433401	5433600	-15.6429	LITCHI022373	Genebody	TRAF1A	16732301	16732500	28.5142	LITCHI015677	Genebody	BT3	7912101	7912300	-41.2222	LITCHI015030	Genebody	UBXN6	9144701	9144900	-62.157	LITCHI015138	Genebody	THIM	20173701	20173900	56.9723	LITCHI015864	Genebody	--	18239801	18240000	25.0106	LITCHI015771	Genebody	EPSIN2	18246501	18246700
27421601	27421800	-17.6463	LITCHI029639	Genebody	JMJ25	2716701	2716900	-21.3161	LITCHI021992	Genebody	VATE	6331401	6331600	18.1113	LITCHI022469	Genebody	--	16732301	16732500	28.5142	LITCHI015678	Genebody	LSM6B	7920301	7920500	-34.2492	LITCHI015031	Genebody	--	9150301	9150500	-28.8127	LITCHI015140	Genebody	SERINC3	20173801	20174000	59.7132	LITCHI015864	Genebody	--	18239901	18240100	34.4995	LITCHI015771	Genebody	EPSIN2	18252801	18253000
28013101	28013300	38.6489	LITCHI029700	Genebody	PUR3	2783301	2783500	16.0329	LITCHI021998	Genebody	POB1	6652201	6652400	-18.8559	LITCHI022513	Genebody	CYP736A117	16740101	16740300	-27.576	LITCHI015679	Genebody	ACOT9	7922201	7922400	29.4627	LITCHI015031	Genebody	--	9245801	9246000	32.3355	LITCHI015148	Genebody	HSP26-A	20768001	20768200	-26.8051	LITCHI015886	Genebody	GCN2	18240001	18240200	28.9951	LITCHI015771	Genebody	EPSIN2	18298001	18298200
29033801	29034000	-17.0668	LITCHI029827	Genebody	ETR2	2826101	2826300	-17.9931	LITCHI021999	Genebody	--	6652301	6652500	-19.7813	LITCHI022513	Genebody	CYP736A117	16766101	16766300	30.5747	LITCHI015681	Genebody	SYD	7924201	7924400	28.8087	LITCHI015031	Genebody	--	9254301	9254500	-86.9712	LITCHI015149	Genebody	HSP26-A	20768101	20768300	-31.4249	LITCHI015886	Genebody	GCN2	18247801	18248000	-29.1964	LITCHI015772	Genebody	WTF9	18298101	18298300
866801	867000	-18.134	LITCHI021783	Genebody	MTP1	2826201	2826400	-19.0115	LITCHI021999	Genebody	--	6663001	6663200	-17.9517	LITCHI022513	Genebody	CYP736A117	16773201	16773400	25.6881	LITCHI015681	Genebody	SYD	7939001	7939200	-34.2282	LITCHI015034	Genebody	SNL1	9254501	9254700	-65.8566	LITCHI015149	Genebody	HSP26-A	20769001	20769200	-59.5325	LITCHI015886	Genebody	GCN2	18252801	18253000	-38.5196	LITCHI015773	Genebody	--	18298201	18298400
866801	867000	-18.134	LITCHI021784	Genebody	COMT1	2865701	2865900	-16.1754	LITCHI022002	Genebody	CHX18	7433301	7433500	-18.2105	LITCHI022613	Genebody	At5g63440	16858101	16858300	-41.7143	LITCHI015686	Genebody	--	7969001	7969200	34.1365	LITCHI015039	Genebody	--	9254601	9254800	-65.8566	LITCHI015149	Genebody	HSP26-A	20769201	20769400	-57.6149	LITCHI015886	Genebody	GCN2	18297701	18297900	-30.5865	LITCHI015777	Genebody	EPSIN3	18298301	18298500
878101	878300	-22.4157	LITCHI021785	Genebody	SBT3.3	3338601	3338800	-24.9369	LITCHI022053	Genebody	BRH1	7433401	7433600	-18.1335	LITCHI022613	Genebody	At5g63440	16858101	16858300	-41.7143	LITCHI015687	Genebody	rpsA	7969101	7969300	52	LITCHI015039	Genebody	--	9260301	9260500	33.2449	LITCHI015151	Genebody	HSP26-A	20769301	20769500	-65.9358	LITCHI015886	Genebody	GCN2	18297801	18298000	-35.4149	LITCHI015777	Genebody	EPSIN3	18425301	18425500
1522201	1522400	-16.3153	LITCHI021849	Genebody	EMB8	3639801	3640000	-17.9913	LITCHI022095	Genebody	SPPL2	7450201	7450400	16.0753	LITCHI022616	Genebody	--	16957201	16957400	-32.0557	LITCHI015692	Genebody	SEC23	7986401	7986600	-77.5842	LITCHI015040	Genebody	PAP15	9276001	9276200	36.5312	LITCHI015152	Genebody	--	20769401	20769600	-76.8795	LITCHI015886	Genebody	GCN2	18297901	18298100	-35.6778	LITCHI015777	Genebody	EPSIN3	18425401	18425600
1633801	1634000	-16.1513	LITCHI021862	Genebody	CBL7	3836601	3836800	-15.7789	LITCHI022121	Genebody	At3g14260	8892901	8893100	-15.5088	LITCHI022745	Genebody	--	16957301	16957500	-30.3801	LITCHI015692	Genebody	SEC23	7986501	7986700	-81.347	LITCHI015040	Genebody	PAP15	9305701	9305900	-39.459	LITCHI015154	Genebody	GSTU8	20770301	20770500	-30.7018	LITCHI015886	Genebody	GCN2	18298001	18298200	-38.4062	LITCHI015777	Genebody	EPSIN3	18427201	18427400
1640801	1641000	-16.9586	LITCHI021862	Genebody	CBL7	3958601	3958800	-23.065	LITCHI022143	Genebody	CSA	9238601	9238800	-15.2755	LITCHI022778	Genebody	At3g60510	16958101	16958300	26.5986	LITCHI015692	Genebody	SEC23	7986801	7987000	-37.9635	LITCHI015040	Genebody	PAP15	9305801	9306000	-45.1715	LITCHI015154	Genebody	GSTU8	20770401	20770600	-30.5809	LITCHI015886	Genebody	GCN2	18298101	18298300	-48.0053	LITCHI015777	Genebody	EPSIN3	18427301	18427500
1761701	1761900	-16.3944	LITCHI021883	Genebody	SWEET7	3960801	3961000	-23.9614	LITCHI022143	Genebody	CSA	9238701	9238900	-18.3427	LITCHI022778	Genebody	At3g60510	17018701	17018900	-31.6388	LITCHI015697	Genebody	At2g32000	7986901	7987100	-37.9635	LITCHI015040	Genebody	PAP15	9467001	9467200	-30.8362	LITCHI015163	Genebody	BLI	20770501	20770700	-53.5743	LITCHI015886	Genebody	GCN2	18298201	18298400	-46.5439	LITCHI015777	Genebody	EPSIN3	18427401	18427600
2716701	2716900	-17.7334	LITCHI021992	Genebody	VATE	3960801	3961000	-23.9614	LITCHI022144	Genebody	AHL5	9245901	9246100	-16.4567	LITCHI022779	Genebody	TIP2-2	17020201	17020400	32.4979	LITCHI015697	Genebody	At2g32000	8000901	8001100	56.0687	LITCHI015042	Genebody	UBP2	9477601	9477800	50.7946	LITCHI015164	Genebody	HCAR	20770601	20770800	-82.7013	LITCHI015886	Genebody	GCN2	18298301	18298500	-42.4834	LITCHI015777	Genebody	EPSIN3	18484001	18484200
2740801	2741000	-15.4627	LITCHI021994	Genebody	ABCC10	3960901	3961100	-28.4265	LITCHI022143	Genebody	CSA	9246001	9246200	-17.6028	LITCHI022779	Genebody	TIP2-2	17034101	17034300	26.6667	LITCHI015697	Genebody	At2g32000	8065601	8065800	-70.531	LITCHI015048	Genebody	ERF062	9477701	9477900	35.8167	LITCHI015164	Genebody	HCAR	20770701	20770900	-76.3758	LITCHI015886	Genebody	GCN2	18313401	18313600	-32.2339	LITCHI015780	Genebody	--	18484301	18484500
2740901	2741100	-17.004	LITCHI021994	Genebody	ABCC10	3960901	3961100	-28.4265	LITCHI022144	Genebody	AHL5	9263801	9264000	-19.0748	LITCHI022780	Genebody	--	17373101	17373300	-58.907	LITCHI015713	Genebody	--	8065701	8065900	-83.5753	LITCHI015048	Genebody	ERF062	9504401	9504600	-26.7679	LITCHI015166	Genebody	XI-B	20770901	20771100	-89.4538	LITCHI015886	Genebody	GCN2	18313501	18313700	-27.7911	LITCHI015780	Genebody	--	18951301	18951500
3011901	3012100	15.6398	LITCHI022017	Genebody	--	4010901	4011100	-32.7793	LITCHI022148	Genebody	RPL34	9331701	9331900	-15.2668	LITCHI022786	Genebody	At5g47470	17592601	17592800	26.3105	LITCHI015731	Genebody	SAD2	8078101	8078300	29.0893	LITCHI015049	Genebody	HMGB15	9504501	9504700	-43.2594	LITCHI015166	Genebody	XI-B	20771001	20771200	-82.4424	LITCHI015886	Genebody	GCN2	18423901	18424100	-33.6288	LITCHI015788	Genebody	WTF9	18951401	18951600
3188601	3188800	-17.574	LITCHI022038	Genebody	HIPP39	4010901	4011100	-32.7793	LITCHI022149	Genebody	At1g74580	9331801	9332000	-15.6123	LITCHI022786	Genebody	At5g47470	17593501	17593700	-29.242	LITCHI015731	Genebody	SAD2	8078201	8078400	29.0893	LITCHI015049	Genebody	HMGB15	9505101	9505300	-31.7616	LITCHI015166	Genebody	XI-B	20771101	20771300	-76.1019	LITCHI015886	Genebody	GCN2	18424001	18424200	-30.8789	LITCHI015788	Genebody	WTF9	18952401	18952600
3338601	3338800	-26.8627	LITCHI022053	Genebody	BRH1	4151201	4151400	-17.1745	LITCHI022173	Genebody	PBL2	9656201	9656400	-18.3713	LITCHI022806	Genebody	Ldha	17594401	17594600	34.4253	LITCHI015731	Genebody	SAD2	8094901	8095100	35.9431	LITCHI015051	Genebody	SNL1	9505201	9505400	-34.516	LITCHI015166	Genebody	XI-B	20771201	20771400	-72.1761	LITCHI015886	Genebody	GCN2	18425201	18425400	52.2538	LITCHI015788	Genebody	WTF9	18952501	18952700
4010901	4011100	-41.9846	LITCHI022148	Genebody	RPL34	4151301	4151500	-20.0027	LITCHI022173	Genebody	PBL2	10237201	10237400	-16.9096	LITCHI022843	Genebody	CYP75B137	17787701	17787900	33.558	LITCHI015749	Genebody	At1g65240	8094901	8095100	35.9431	LITCHI015052	Genebody	SNL1	9513901	9514100	-27.2727	LITCHI015166	Genebody	XI-B	20771301	20771500	-60.9953	LITCHI015886	Genebody	GCN2	18425301	18425500	48.9365	LITCHI015788	Genebody	WTF9	18956201	18956400
4010901	4011100	-41.9846	LITCHI022149	Genebody	At1g74580	4151601	4151800	-16.4842	LITCHI022173	Genebody	PBL2	10290701	10290900	30.1853	LITCHI022848	Genebody	CYP75B137	17794001	17794200	-40.232	LITCHI015749	Genebody	At1g65240	8095001	8095200	36.5762	LITCHI015052	Genebody	SNL1	9519101	9519300	-48.7238	LITCHI015166	Genebody	XI-B	20771501	20771700	-60.9328	LITCHI015886	Genebody	GCN2	18427401	18427600	27.8701	LITCHI015788	Genebody	WTF9	19034901	19035100
4189801	4190000	28.9483	LITCHI022179	Genebody	ABCA2	4189101	4189300	19.3343	LITCHI022179	Genebody	ABCA2	10291801	10292000	16.4543	LITCHI022848	Genebody	CYP75B137	17836401	17836600	-28.3396	LITCHI015750	Genebody	ATX2	8149201	8149400	-47.6004	LITCHI015053	Genebody	--	9519201	9519400	-45.8089	LITCHI015166	Genebody	XI-B	20771601	20771800	-62.9277	LITCHI015886	Genebody	GCN2	18427901	18428100	51.3953	LITCHI015788	Genebody	WTF9	19035001	19035200
4195001	4195200	30.2499	LITCHI022179	Genebody	ABCA2	4189701	4189900	37.8774	LITCHI022179	Genebody	ABCA2	10291901	10292100	16.8212	LITCHI022848	Genebody	CYP75B137	17938701	17938900	-37.1965	LITCHI015755	Genebody	Cmss1	8149201	8149400	-47.6004	LITCHI015054	Genebody	--	9523601	9523800	-32.6365	LITCHI015166	Genebody	XI-B	20771701	20771900	-68.1546	LITCHI015886	Genebody	GCN2	18428001	18428200	43.4875	LITCHI015788	Genebody	WTF9	19038401	19038600
4892101	4892300	-16.9414	LITCHI022279	Genebody	SPAC16C9.04c	4189801	4190000	33.5558	LITCHI022179	Genebody	ABCA2	10342001	10342200	-15.3423	LITCHI022852	Genebody	--	17968601	17968800	32.0168	LITCHI015758	Genebody	RABA5D	8183301	8183500	33.2464	LITCHI015059	Genebody	--	9585201	9585400	26.489	LITCHI015176	Genebody	LIP	20771801	20772000	-55.5434	LITCHI015886	Genebody	GCN2	18483901	18484100	-50.2233	LITCHI015793	Genebody	--	19038501	19038700
4892201	4892400	-18.4773	LITCHI022279	Genebody	SPAC16C9.04c	4189901	4190100	31.6834	LITCHI022179	Genebody	ABCA2	10342101	10342300	-20.8965	LITCHI022852	Genebody	--	18122301	18122500	36.8564	LITCHI015765	Genebody	DAGLA	8183801	8184000	-34.9439	LITCHI015059	Genebody	--	9588201	9588400	-32.2611	LITCHI015176	Genebody	LIP	20771901	20772100	-41.8319	LITCHI015886	Genebody	GCN2	18484001	18484200	-53.2772	LITCHI015793	Genebody	--	19276301	19276500
5433401	5433600	-16.006	LITCHI022373	Genebody	TRAF1A	4194901	4195100	42.8331	LITCHI022179	Genebody	ABCA2	10342201	10342400	-24.6338	LITCHI022852	Genebody	--	18298601	18298800	-26.5907	LITCHI015777	Genebody	EPSIN3	8184901	8185100	-43.2105	LITCHI015059	Genebody	--	9599401	9599600	29.702	LITCHI015178	Genebody	--	20772001	20772200	-29.7933	LITCHI015886	Genebody	GCN2	18484101	18484300	-26.4553	LITCHI015793	Genebody	--	19297801	19298000
6331401	6331600	33.9222	LITCHI022469	Genebody	--	4195001	4195200	37.7833	LITCHI022179	Genebody	ABCA2	10796501	10796700	-16.1389	LITCHI022888	Genebody	MENB	18313401	18313600	-29.9441	LITCHI015780	Genebody	--	8184901	8185100	-43.2105	LITCHI015060	Genebody	--	9599401	9599600	29.702	LITCHI015179	Genebody	CTPA2	20784101	20784300	-26.654	LITCHI015888	Genebody	GCN2	18484201	18484400	-27.0715	LITCHI015793	Genebody	--	19297901	19298100
6606401	6606600	-20.3526	LITCHI022507	Genebody	--	4478701	4478900	-19.8662	LITCHI022225	Genebody	NPF2.8	10796601	10796800	-19.3004	LITCHI022888	Genebody	MENB	18313501	18313700	-32.4234	LITCHI015780	Genebody	--	8185001	8185200	-44.0826	LITCHI015059	Genebody	--	9599701	9599900	44.8329	LITCHI015178	Genebody	--	20784201	20784400	-35.0805	LITCHI015888	Genebody	GCN2	18839701	18839900	31.2199	LITCHI015805	Genebody	--	19298001	19298200
6606501	6606700	-21.7927	LITCHI022507	Genebody	--	4603601	4603800	-16.4464	LITCHI022234	Genebody	mch1	11022601	11022800	30.1914	LITCHI022910	Genebody	CYP76B6	18423901	18424100	-25.4642	LITCHI015788	Genebody	WTF9	8185001	8185200	-44.0826	LITCHI015060	Genebody	--	9599701	9599900	44.8329	LITCHI015179	Genebody	CTPA2	20784301	20784500	-53.5583	LITCHI015888	Genebody	GCN2	18839801	18840000	30.22	LITCHI015805	Genebody	--	19419201	19419400
6651101	6651300	-15.8227	LITCHI022513	Genebody	CYP736A117	4750301	4750500	-17.7444	LITCHI022259	Genebody	--	11022701	11022900	28.3976	LITCHI022910	Genebody	CYP76B6	18425201	18425400	71.0407	LITCHI015788	Genebody	WTF9	8258101	8258300	-27.0152	LITCHI015068	Genebody	--	9599801	9600000	63.9456	LITCHI015178	Genebody	--	20784401	20784600	-61.3419	LITCHI015888	Genebody	GCN2	18951301	18951500	39.6211	LITCHI015810	Genebody	--	19472901	19473100
6651601	6651800	-18.4004	LITCHI022513	Genebody	CYP736A117	6606501	6606700	-16.46	LITCHI022507	Genebody	--	11245901	11246100	16.2416	LITCHI022930	Genebody	FZR2	18425301	18425500	70.8333	LITCHI015788	Genebody	WTF9	8307101	8307300	26.705	LITCHI015073	Genebody	CYTB5-B	9599801	9600000	63.9456	LITCHI015179	Genebody	CTPA2	20792201	20792400	-31.0689	LITCHI015888	Genebody	GCN2	18956201	18956400	-26.3264	LITCHI015811	Genebody	IPMS2	19472901	19473100
6651701	6651900	-18.3262	LITCHI022513	Genebody	CYP736A117	7292101	7292300	-16.2028	LITCHI022589	Genebody	4CLL9	11246801	11247000	17.6761	LITCHI022931	Genebody	SGR	18458301	18458500	30.3535	LITCHI015790	Genebody	Dml	8307201	8307400	26.705	LITCHI015073	Genebody	CYTB5-B	9601601	9601800	27.6331	LITCHI015179	Genebody	CTPA2	20792301	20792500	-32.5913	LITCHI015888	Genebody	GCN2	19038401	19038600	-30.7092	LITCHI015814	Genebody	rngtt	19473001	19473200
6661601	6661800	-18.8847	LITCHI022513	Genebody	CYP736A117	7292201	7292400	-16.7244	LITCHI022589	Genebody	4CLL9	11246901	11247100	35.2746	LITCHI022931	Genebody	SGR	18467301	18467500	-36.6906	LITCHI015791	Genebody	Dml	8312601	8312800	51.193	LITCHI015074	Genebody	KRP4	9601701	9601900	28.8577	LITCHI015179	Genebody	CTPA2	20949201	20949400	-54.0746	LITCHI015897	Genebody	--	19038501	19038700	-30.3659	LITCHI015814	Genebody	rngtt	19473001	19473200
6661701	6661900	-16.0828	LITCHI022513	Genebody	CYP736A117	8290401	8290600	-16.5831	LITCHI022676	Genebody	UVH1	11618501	11618700	-15.4385	LITCHI022959	Genebody	P2A12	18865001	18865200	-35.1667	LITCHI015806	Genebody	At2g43200	8346001	8346200	-53.2745	LITCHI015075	Genebody	--	9602201	9602400	35.6044	LITCHI015179	Genebody	CTPA2	21368101	21368300	-30.3024	LITCHI015908	Genebody	BIA1	19268001	19268200	-28.4232	LITCHI015823	Genebody	IPMS2	19474101	19474300
7280401	7280600	-24.714	LITCHI022588	Genebody	4CLL9	8696801	8697000	-24.913	LITCHI022719	Genebody	--	11868901	11869100	-16.8206	LITCHI022979	Genebody	CNGC20	18956101	18956300	-25.3274	LITCHI015811	Genebody	IPMS2	8346101	8346300	-27.7899	LITCHI015075	Genebody	--	9636201	9636400	-36.044	LITCHI015181	Genebody	RH13	21368201	21368400	-41.6778	LITCHI015908	Genebody	BIA1	19297801	19298000	-35.41	LITCHI015827	Genebody	KIN12E	19474101	19474300
7280501	7280700	-25.7831	LITCHI022588	Genebody	4CLL9	8696901	8697100	-26.4381	LITCHI022719	Genebody	--	12301801	12302000	-17.4926	LITCHI023015	Genebody	PAP17	18956201	18956400	-33.908	LITCHI015811	Genebody	IPMS2	8375401	8375600	-35.1328	LITCHI015077	Genebody	PG1	9654401	9654600	-62.9811	LITCHI015183	Genebody	PCMP-H32	21809001	21809200	-29.3716	LITCHI015919	Genebody	RPL7D	19297901	19298100	-57.3911	LITCHI015827	Genebody	KIN12E	19474201	19474400
7292101	7292300	-20.4582	LITCHI022589	Genebody	4CLL9	9157601	9157800	-15.2676	LITCHI022766	Genebody	MYB4	12301901	12302100	-31.5854	LITCHI023015	Genebody	PAP17	19025501	19025700	-52.9941	LITCHI015813	Genebody	ARF70	8383201	8383400	26.738	LITCHI015079	Genebody	PRT1	9654401	9654600	-62.9811	LITCHI015184	Genebody	At1g04570	21846701	21846900	-28.1621	LITCHI015922	Genebody	--	19298001	19298200	-65.6904	LITCHI015827	Genebody	KIN12E	19474201	19474400
7292201	7292400	-30.3557	LITCHI022589	Genebody	4CLL9	9246201	9246400	-20.5299	LITCHI022779	Genebody	TIP2-2	13409601	13409800	-18.1213	LITCHI023078	Genebody	OSCBPY	19025601	19025800	-76.0617	LITCHI015813	Genebody	ARF70	8457601	8457800	-25.2437	LITCHI015081	Genebody	--	9654501	9654700	-46.2547	LITCHI015183	Genebody	PCMP-H32	21847001	21847200	-79.6904	LITCHI015922	Genebody	--	19298101	19298300	-28.6385	LITCHI015827	Genebody	KIN12E	19474301	19474500
8306801	8307000	-17.1273	LITCHI022678	Genebody	CAT6	9418701	9418900	23.2346	LITCHI022791	Genebody	PGSIP8	13569401	13569600	-15.4236	LITCHI023089	Genebody	LECRK91	19025701	19025900	-39.2959	LITCHI015813	Genebody	ARF70	8479901	8480100	25.0221	LITCHI015083	Genebody	At3g24170	9654501	9654700	-46.2547	LITCHI015184	Genebody	At1g04570	21847101	21847300	-82.5697	LITCHI015922	Genebody	--	19419201	19419400	-46.445	LITCHI015833	Genebody	FAR2	19474301	19474500
8399401	8399600	17.1829	LITCHI022688	Genebody	--	9944001	9944200	18.2867	LITCHI022826	Genebody	INVA	13573301	13573500	21.5494	LITCHI023091	Genebody	RABA6B	19061001	19061200	-33.1192	LITCHI015815	Genebody	--	8488901	8489100	-26.8868	LITCHI015084	Genebody	Gba2	9654801	9655000	25.7947	LITCHI015183	Genebody	PCMP-H32	21847201	21847400	-83.0665	LITCHI015922	Genebody	--	19439401	19439600	-26.2857	LITCHI015835	Genebody	UTR6	19511201	19511400
9418701	9418900	22.6642	LITCHI022791	Genebody	PGSIP8	10085301	10085500	-16.6726	LITCHI022834	Genebody	HOP2	13573401	13573600	15.2831	LITCHI023091	Genebody	RABA6B	19062101	19062300	-25.2525	LITCHI015815	Genebody	--	8590801	8591000	25.1773	LITCHI015089	Genebody	CSLD1	9654801	9655000	25.7947	LITCHI015184	Genebody	At1g04570	21848101	21848300	-85.56	LITCHI015922	Genebody	--	19472901	19473100	44.7888	LITCHI015837	Genebody	--	19511301	19511500
10237201	10237400	-15.4783	LITCHI022843	Genebody	CYP75B137	10156001	10156200	-16.5261	LITCHI022839	Genebody	--	14011001	14011200	-15.051	LITCHI023124	Genebody	DTX16	19304301	19304500	-30.1175	LITCHI015828	Genebody	GLO4	8620601	8620800	-26.4657	LITCHI015094	Genebody	--	9779501	9779700	-28.5066	LITCHI015189	Genebody	SUVH9	21848201	21848400	-81.7985	LITCHI015922	Genebody	--	19472901	19473100	44.7888	LITCHI015838	Genebody	--	19864701	19864900
10291801	10292000	15.4496	LITCHI022848	Genebody	CYP75B137	10156101	10156300	-19.1302	LITCHI022839	Genebody	--	14029701	14029900	-21.6716	LITCHI023126	Genebody	XAT3	19419201	19419400	-59.7057	LITCHI015833	Genebody	FAR2	8620701	8620900	-26.4657	LITCHI015094	Genebody	--	9779501	9779700	-28.5066	LITCHI015190	Genebody	--	21848301	21848500	-75.744	LITCHI015922	Genebody	--	19473001	19473200	58.1539	LITCHI015837	Genebody	--	19864801	19865000
10342201	10342400	-18.8535	LITCHI022852	Genebody	--	10291801	10292000	18.7572	LITCHI022848	Genebody	CYP75B137	14029801	14030000	-19.1355	LITCHI023126	Genebody	XAT3	19423501	19423700	69.1261	LITCHI015833	Genebody	FAR2	8641601	8641800	-48.5565	LITCHI015095	Genebody	chtf18	9782101	9782300	-44.2191	LITCHI015189	Genebody	SUVH9	21848401	21848600	-88.6364	LITCHI015922	Genebody	--	19473001	19473200	58.1539	LITCHI015838	Genebody	--	19977501	19977700
10759601	10759800	-15.2647	LITCHI022885	Genebody	SAP1	10342101	10342300	-17.8653	LITCHI022852	Genebody	--	14032201	14032400	-16.6658	LITCHI023126	Genebody	XAT3	19423601	19423800	67.1728	LITCHI015833	Genebody	FAR2	8649601	8649800	46.4296	LITCHI015095	Genebody	chtf18	9782101	9782300	-44.2191	LITCHI015190	Genebody	--	21848501	21848700	-88.0282	LITCHI015922	Genebody	--	19474101	19474300	49.3536	LITCHI015837	Genebody	--	19977601	19977800
11022601	11022800	22.0345	LITCHI022910	Genebody	CYP76B6	10342201	10342400	-25.165	LITCHI022852	Genebody	--	14215301	14215500	-18.236	LITCHI023137	Genebody	--	19427201	19427400	-27.6364	LITCHI015834	Genebody	--	8671401	8671600	-28.7368	LITCHI015096	Genebody	VAMP726	9782201	9782400	-44.8826	LITCHI015189	Genebody	SUVH9	21869301	21869500	-37.1648	LITCHI015923	Genebody	MLO1	19474101	19474300	49.3536	LITCHI015838	Genebody	--	20006101	20006300
11022701	11022900	19.4285	LITCHI022910	Genebody	CYP76B6	10796501	10796700	-21.2669	LITCHI022888	Genebody	MENB	14215401	14215600	-20.4101	LITCHI023137	Genebody	--	19430901	19431100	-68.8907	LITCHI015835	Genebody	UTR6	8671501	8671700	-29.5602	LITCHI015096	Genebody	VAMP726	9782201	9782400	-44.8826	LITCHI015190	Genebody	--	21927301	21927500	53.3785	LITCHI015924	Genebody	--	19474201	19474400	63.3653	LITCHI015837	Genebody	--	20006101	20006300
11246901	11247100	26.5391	LITCHI022931	Genebody	SGR	10796601	10796800	-24.95	LITCHI022888	Genebody	MENB	14425701	14425900	16.8924	LITCHI023154	Genebody	--	19431001	19431200	-69.2354	LITCHI015835	Genebody	UTR6	8715601	8715800	56.7048	LITCHI015099	Genebody	SDI1	9797701	9797900	-28.7512	LITCHI015191	Genebody	At2g04810	21927401	21927600	51.0777	LITCHI015924	Genebody	--	19474201	19474400	63.3653	LITCHI015838	Genebody	--	20065401	20065600
11618501	11618700	-20.3243	LITCHI022959	Genebody	P2A12	11022601	11022800	24.8815	LITCHI022910	Genebody	CYP76B6	14425801	14426000	25.9858	LITCHI023154	Genebody	--	19480301	19480500	-55.5266	LITCHI015837	Genebody	--	8715701	8715900	45.7984	LITCHI015099	Genebody	SDI1	9817001	9817200	-29.2366	LITCHI015193	Genebody	MSH1	21927501	21927700	50.2443	LITCHI015924	Genebody	--	19474301	19474500	57.9107	LITCHI015837	Genebody	--	20065501	20065700
12299301	12299500	16.5392	LITCHI023015	Genebody	PAP17	11022701	11022900	29.7147	LITCHI022910	Genebody	CYP76B6	14627701	14627900	-31.5285	LITCHI023174	Genebody	CERBERUS	19480401	19480600	-44.8683	LITCHI015837	Genebody	--	8730301	8730500	-41.4427	LITCHI015100	Genebody	sll0005	9823901	9824100	-28.2146	LITCHI015193	Genebody	MSH1	21927601	21927800	58.2319	LITCHI015924	Genebody	--	19474301	19474500	57.9107	LITCHI015838	Genebody	--	20079601	20079800
12303101	12303300	-24.6958	LITCHI023015	Genebody	PAP17	11245901	11246100	21.0599	LITCHI022930	Genebody	FZR2	16211901	16212100	-17.295	LITCHI023278	Genebody	--	19508101	19508300	-38.6546	LITCHI015839	Genebody	BIO2	8760201	8760400	-47.5924	LITCHI015105	Genebody	MORF1	9893101	9893300	36.461	LITCHI015197	Genebody	IIL1	21927701	21927900	50.6963	LITCHI015924	Genebody	--	19474401	19474600	25.8071	LITCHI015837	Genebody	--	20079801	20080000
12303201	12303400	-20.6638	LITCHI023015	Genebody	PAP17	11246901	11247100	28.3461	LITCHI022931	Genebody	SGR	17545201	17545400	-18.5386	LITCHI023357	Genebody	C12orf10	19520701	19520900	-29.7146	LITCHI015840	Genebody	At4g10320	8809601	8809800	-49.9838	LITCHI015111	Genebody	DHAD	9990101	9990300	-25.8065	LITCHI015210	Genebody	--	21927801	21928000	48.0344	LITCHI015924	Genebody	--	19474401	19474600	25.8071	LITCHI015838	Genebody	--	20110101	20110300
13573301	13573500	19.9116	LITCHI023091	Genebody	RABA6B	11248001	11248200	16.3957	LITCHI022931	Genebody	SGR	17634701	17634900	20.0527	LITCHI023369	Genebody	mcfE	19598001	19598200	-48.2412	LITCHI015844	Genebody	--	8809701	8809900	-52.8	LITCHI015111	Genebody	DHAD	10003601	10003800	25.9623	LITCHI015211	Genebody	--	21927901	21928100	52.5021	LITCHI015924	Genebody	--	19474501	19474700	30.375	LITCHI015837	Genebody	--	20110201	20110400
13698601	13698800	-16.1958	LITCHI023103	Genebody	LAC1	11248101	11248300	21.7286	LITCHI022931	Genebody	SGR	18461301	18461500	-16.7751	LITCHI023412	Genebody	At5g07800	19598101	19598300	-53.4314	LITCHI015844	Genebody	--	8819301	8819500	-47.2727	LITCHI015111	Genebody	DHAD	10024401	10024600	44.0044	LITCHI015213	Genebody	ufaA1	21928001	21928200	55.7091	LITCHI015924	Genebody	--	19474501	19474700	30.375	LITCHI015838	Genebody	--	20173201	20173400
14011701	14011900	-23.3083	LITCHI023124	Genebody	DTX16	11912601	11912800	-16.3457	LITCHI022981	Genebody	TIM14-3	19451601	19451800	-15.5263	LITCHI023432	Genebody	FH20	19720501	19720700	-33.8813	LITCHI015849	Genebody	INT1	8822701	8822900	-25.3409	LITCHI015111	Genebody	DHAD	10114701	10114900	32.5215	LITCHI015222	Genebody	CYN	22025701	22025900	-33.2867	LITCHI015933	Genebody	ETFQO	19864801	19865000	-68.1713	LITCHI015850	Genebody	ARI7	20173301	20173500
14016601	14016800	-20.3583	LITCHI023125	Genebody	XAT2	12301801	12302000	-17.3008	LITCHI023015	Genebody	PAP17	19969901	19970100	-15.9829	LITCHI023451	Genebody	CDF3	19724501	19724700	-25.8278	LITCHI015849	Genebody	INT1	8834901	8835100	-33.2228	LITCHI015112	Genebody	MPSR1	10120001	10120200	85.5145	LITCHI015223	Genebody	--	22218201	22218400	-25.1455	LITCHI015937	Genebody	SKIP16	20006101	20006300	-28.9313	LITCHI015858	Genebody	FTA	20173401	20173600
14216801	14217000	-15.702	LITCHI023137	Genebody	--	12301901	12302100	-26.9348	LITCHI023015	Genebody	PAP17	20541001	20541200	-18.8017	LITCHI023479	Genebody	NRDE2	19725901	19726100	-35.1206	LITCHI015849	Genebody	INT1	8835901	8836100	-43.7646	LITCHI015112	Genebody	MPSR1	10121701	10121900	-28.7879	LITCHI015223	Genebody	--	22262501	22262700	-45.9271	LITCHI015938	Genebody	FPA	20006101	20006300	-28.9313	LITCHI015859	Genebody	NTH1	20260101	20260300
14425701	14425900	15.6166	LITCHI023154	Genebody	--	13407701	13407900	-18.2905	LITCHI023078	Genebody	OSCBPY	20541101	20541300	-16.1146	LITCHI023479	Genebody	NRDE2	19726001	19726200	-30.8243	LITCHI015849	Genebody	INT1	8836001	8836200	-28.3836	LITCHI015112	Genebody	MPSR1	10123401	10123600	-60.2125	LITCHI015223	Genebody	--	22262601	22262800	-35.7695	LITCHI015938	Genebody	FPA	20065401	20065600	-37.9066	LITCHI015860	Genebody	--	20378001	20378200
14425801	14426000	27.5522	LITCHI023154	Genebody	--	13568801	13569000	-19.3051	LITCHI023089	Genebody	LECRK91	20900101	20900300	-18.9942	LITCHI023490	Genebody	At1g48405	20002601	20002800	-25.9935	LITCHI015858	Genebody	FTA	8845801	8846000	28.9267	LITCHI015113	Genebody	PED1	10123501	10123700	-60.2125	LITCHI015223	Genebody	--	22861301	22861500	-36.4286	LITCHI015946	Genebody	--	20065501	20065700	-35.8218	LITCHI015860	Genebody	--	20762501	20762700
14611701	14611900	-15.6569	LITCHI023171	Genebody	B120	13573301	13573500	23.5085	LITCHI023091	Genebody	RABA6B	20900201	20900400	-25.877	LITCHI023490	Genebody	At1g48405	20002601	20002800	-25.9935	LITCHI015859	Genebody	NTH1	8899701	8899900	-34.8167	LITCHI015116	Genebody	DDB_G0267514	10130001	10130200	-32.5405	LITCHI015224	Genebody	--	22861501	22861700	-28.7196	LITCHI015946	Genebody	--	20065601	20065800	-29.0357	LITCHI015860	Genebody	--	20769001	20769200
14627601	14627800	-17.1884	LITCHI023174	Genebody	CERBERUS	13573401	13573600	21.3897	LITCHI023091	Genebody	RABA6B	21856701	21856900	-15.7953	LITCHI023526	Genebody	PILS1	20002701	20002900	-25.9935	LITCHI015858	Genebody	FTA	8900101	8900300	-31.7297	LITCHI015116	Genebody	DDB_G0267514	10136701	10136900	29.4651	LITCHI015226	Genebody	PCMP-H52	22867101	22867300	-25.2213	LITCHI015946	Genebody	--	20079601	20079800	-33.6488	LITCHI015860	Genebody	--	20769201	20769400
14627701	14627900	-24.1046	LITCHI023174	Genebody	CERBERUS	14225401	14225600	-20.8467	LITCHI023137	Genebody	--	23223801	23224000	-18.5915	LITCHI023544	Genebody	At5g23370	20002701	20002900	-25.9935	LITCHI015859	Genebody	NTH1	8910401	8910600	-31.038	LITCHI015118	Genebody	KAB1	10161501	10161700	29.6544	LITCHI015229	Genebody	PRP19A	22867201	22867400	-25.2213	LITCHI015946	Genebody	--	20079801	20080000	-26.5246	LITCHI015860	Genebody	--	20769301	20769500
14627801	14628000	-38.0478	LITCHI023174	Genebody	CERBERUS	14425801	14426000	22.0629	LITCHI023154	Genebody	--	23223901	23224100	-21.9885	LITCHI023544	Genebody	At5g23370	20082601	20082800	25.6614	LITCHI015860	Genebody	--	8922201	8922400	-34.9041	LITCHI015119	Genebody	PAP23	10165201	10165400	-32.549	LITCHI015229	Genebody	PRP19A	24100701	24100900	-41.9314	LITCHI015948	Genebody	At3g15890	20110001	20110200	27.4126	LITCHI015862	Genebody	--	20769401	20769600
15027601	15027800	-17.5376	LITCHI023195	Genebody	--	14627801	14628000	-24.5762	LITCHI023174	Genebody	CERBERUS	23758801	23759000	18.528	LITCHI023550	Genebody	--	20173001	20173200	36.4748	LITCHI015864	Genebody	--	8924401	8924600	-28.566	LITCHI015119	Genebody	PAP23	10202401	10202600	37.3016	LITCHI015231	Genebody	--	24100801	24101000	-51.5253	LITCHI015948	Genebody	At3g15890	20110101	20110300	31.717	LITCHI015862	Genebody	--	20770301	20770500
15094101	15094300	-19.4157	LITCHI023202	Genebody	--	15437401	15437600	-31.5685	LITCHI023217	Genebody	LAR	25325601	25325800	-15.0178	LITCHI023559	Genebody	--	20173101	20173300	41.2937	LITCHI015864	Genebody	--	8924501	8924700	-30.9708	LITCHI015119	Genebody	PAP23	10204301	10204500	-27.8265	LITCHI015231	Genebody	--	24100901	24101100	-52.5626	LITCHI015948	Genebody	At3g15890	20171301	20171500	33.2435	LITCHI015864	Genebody	--	20770401	20770600
15094201	15094400	-19.8339	LITCHI023202	Genebody	--	15547701	15547900	-17.3354	LITCHI023224	Genebody	LIPF	25325701	25325900	-20.027	LITCHI023559	Genebody	--	20173201	20173400	38.2857	LITCHI015864	Genebody	--	8980501	8980700	-46.2938	LITCHI015123	Genebody	VIT_05s0051g00580	10204401	10204600	-28.2379	LITCHI015231	Genebody	--	24101001	24101200	-50.6122	LITCHI015948	Genebody	At3g15890	20173201	20173400	39.8941	LITCHI015864	Genebody	--	20770601	20770800
15437401	15437600	-35.1813	LITCHI023217	Genebody	LAR	16211901	16212100	-15.4877	LITCHI023278	Genebody	--	25325801	25326000	-23.4377	LITCHI023559	Genebody	--	20208301	20208500	-32.7489	LITCHI015866	Genebody	NAC054	8980601	8980800	-36.4391	LITCHI015123	Genebody	VIT_05s0051g00580	10209001	10209200	-32.1009	LITCHI015232	Genebody	RPL23A	24109501	24109700	-33.568	LITCHI015949	Genebody	DGK3	20173301	20173500	35.8257	LITCHI015864	Genebody	--	20770701	20770900
16618201	16618400	-15.3104	LITCHI023299	Genebody	SPCC126.07c	16633501	16633700	-19.7074	LITCHI023299	Genebody	SPCC126.07c	25326401	25326600	-18.1005	LITCHI023559	Genebody	--	20208401	20208600	-30.8409	LITCHI015866	Genebody	NAC054	8983501	8983700	47.2923	LITCHI015123	Genebody	VIT_05s0051g00580	10209001	10209200	-32.1009	LITCHI015233	Genebody	SOP1	24112101	24112300	-26.5106	LITCHI015949	Genebody	DGK3	20173701	20173900	64.3078	LITCHI015864	Genebody	--	20770901	20771100
16950701	16950900	-15.9718	LITCHI023325	Genebody	ER-ANT1	16633501	16633700	-19.7074	LITCHI023300	Genebody	UGT89B1	25326501	25326700	-21.2755	LITCHI023559	Genebody	--	20259901	20260100	-25.6615	LITCHI015867	Genebody	FEZ	8983601	8983800	28.9223	LITCHI015123	Genebody	VIT_05s0051g00580	10229201	10229400	-53.7784	LITCHI015237	Genebody	--	24112201	24112400	-29.6131	LITCHI015949	Genebody	DGK3	20173801	20174000	58.2105	LITCHI015864	Genebody	--	20771001	20771200
16950701	16950900	-15.9718	LITCHI023326	Genebody	--	16950701	16950900	-18.2462	LITCHI023325	Genebody	ER-ANT1	25326701	25326900	-15.7684	LITCHI023559	Genebody	--	20260101	20260300	-25.5034	LITCHI015867	Genebody	FEZ	8997601	8997800	-51.8601	LITCHI015124	Genebody	RCH2	10238201	10238400	27.8566	LITCHI015237	Genebody	--	24504301	24504500	-27.7673	LITCHI015955	Genebody	SCY1	20467201	20467400	-33.3333	LITCHI015873	Genebody	SRL2	20771101	20771300
17080601	17080800	-16.7166	LITCHI023330	Genebody	UAM3	16950701	16950900	-18.2462	LITCHI023326	Genebody	--	25326801	25327000	-18.2835	LITCHI023559	Genebody	--	20370601	20370800	26.2859	LITCHI015870	Genebody	At1g05910	8997701	8997900	-29.3134	LITCHI015124	Genebody	RCH2	10238201	10238400	27.8566	LITCHI015238	Genebody	ARPC2B	24504401	24504600	-35.0785	LITCHI015955	Genebody	SCY1	20767801	20768000	-27.9786	LITCHI015886	Genebody	GCN2	20771201	20771400
17545301	17545500	-17.8511	LITCHI023357	Genebody	C12orf10	18030301	18030500	-15.1687	LITCHI023396	Genebody	--	25326901	25327100	-15.1219	LITCHI023559	Genebody	--	20370701	20370900	25.8722	LITCHI015870	Genebody	At1g05910	8998101	8998300	-29.4213	LITCHI015124	Genebody	RCH2	10238301	10238500	32.5758	LITCHI015237	Genebody	--	24504501	24504700	-40.5782	LITCHI015955	Genebody	SCY1	20768001	20768200	-36.8136	LITCHI015886	Genebody	GCN2	20771501	20771700
19258401	19258600	-15.5378	LITCHI023419	Genebody	ATL24	18461301	18461500	-20.656	LITCHI023412	Genebody	At5g07800	25327001	25327200	-18.7025	LITCHI023559	Genebody	--	20407801	20408000	-30.4965	LITCHI015872	Genebody	--	8998201	8998400	-41.4894	LITCHI015124	Genebody	RCH2	10238301	10238500	32.5758	LITCHI015238	Genebody	ARPC2B	24504601	24504800	-49.4053	LITCHI015955	Genebody	SCY1	20768101	20768300	-37.2319	LITCHI015886	Genebody	GCN2	20771601	20771800
19451601	19451800	-20.6389	LITCHI023432	Genebody	FH20	19314401	19314600	16.3585	LITCHI023424	Genebody	--	25327101	25327300	-17.478	LITCHI023559	Genebody	--	20407901	20408100	-40.7492	LITCHI015872	Genebody	--	9040001	9040200	26.5351	LITCHI015126	Genebody	--	10243501	10243700	28.9944	LITCHI015239	Genebody	Os10g0467600	24504701	24504900	-60.1126	LITCHI015955	Genebody	SCY1	20769001	20769200	-66.4025	LITCHI015886	Genebody	GCN2	20771701	20771900
20011201	20011400	-26.6662	LITCHI023453	Genebody	CML45	19451601	19451800	-17.7634	LITCHI023432	Genebody	FH20	25476501	25476700	-15.2977	LITCHI023561	Genebody	At3g14410	20459201	20459400	-28.243	LITCHI015873	Genebody	SRL2	9040101	9040300	26.5222	LITCHI015126	Genebody	--	10243501	10243700	28.9944	LITCHI015240	Genebody	PGR5	24504801	24505000	-67.9813	LITCHI015955	Genebody	SCY1	20769201	20769400	-63.4996	LITCHI015886	Genebody	GCN2	20771801	20772000
20900201	20900400	-19.7608	LITCHI023490	Genebody	At1g48405	20900101	20900300	-21.5346	LITCHI023490	Genebody	At1g48405	25662701	25662900	17.6601	LITCHI023574	Genebody	--	20459401	20459600	31.2829	LITCHI015873	Genebody	SRL2	9101101	9101300	36.4364	LITCHI015133	Genebody	At5g63930	10258201	10258400	-29.6296	LITCHI015241	Genebody	ufaA1	24504901	24505100	-68.664	LITCHI015955	Genebody	SCY1	20769301	20769500	-61.0951	LITCHI015886	Genebody	GCN2	20784101	20784300
21190901	21191100	-15.42	LITCHI023508	Genebody	RH16	20900201	20900400	-28.6102	LITCHI023490	Genebody	At1g48405	25769301	25769500	-15.0709	LITCHI023583	Genebody	--	20723201	20723400	32.8937	LITCHI015884	Genebody	C12orf49	9101201	9101400	33.3236	LITCHI015133	Genebody	At5g63930	10258301	10258500	-29.6296	LITCHI015241	Genebody	ufaA1	24505201	24505400	-60.3641	LITCHI015955	Genebody	SCY1	20769401	20769600	-62.8035	LITCHI015886	Genebody	GCN2	20784201	20784400
21856701	21856900	-18.6333	LITCHI023526	Genebody	PILS1	21856701	21856900	-19.2055	LITCHI023526	Genebody	PILS1	27634801	27635000	-16.79	LITCHI023603	Genebody	CALS3	20723301	20723500	37.8316	LITCHI015884	Genebody	C12orf49	9144701	9144900	-57.3672	LITCHI015138	Genebody	THIM	10260801	10261000	32.7399	LITCHI015241	Genebody	ufaA1	24505301	24505500	-61.7121	LITCHI015955	Genebody	SCY1	20770301	20770500	-32.4009	LITCHI015886	Genebody	GCN2	20784301	20784500
23223901	23224100	-18.0148	LITCHI023544	Genebody	At5g23370	23223801	23224000	-22.3575	LITCHI023544	Genebody	At5g23370	27634901	27635100	-19.7346	LITCHI023603	Genebody	CALS3	20777701	20777900	-28.2587	LITCHI015886	Genebody	GCN2	9145101	9145300	26.2329	LITCHI015138	Genebody	THIM	10265001	10265200	-44.7878	LITCHI015241	Genebody	ufaA1	24505601	24505800	-75.2143	LITCHI015955	Genebody	SCY1	20770401	20770600	-31.1637	LITCHI015886	Genebody	GCN2	20784401	20784600
25266001	25266200	-17.0338	LITCHI023558	Genebody	At5g07610	23223901	23224100	-27.699	LITCHI023544	Genebody	At5g23370	27635001	27635200	-15.8498	LITCHI023603	Genebody	CALS3	20791501	20791700	-29.0208	LITCHI015888	Genebody	GCN2	9149801	9150000	38.3375	LITCHI015140	Genebody	SERINC3	10265201	10265400	-35.3245	LITCHI015241	Genebody	ufaA1	24505701	24505900	-81.1189	LITCHI015955	Genebody	SCY1	20770601	20770800	-79.5	LITCHI015886	Genebody	GCN2	20792201	20792400
25325501	25325700	-18.9063	LITCHI023559	Genebody	--	25651301	25651500	-15.1229	LITCHI023572	Genebody	CYP720B1	27635101	27635300	-15.3192	LITCHI023603	Genebody	CALS3	20931901	20932100	32.2529	LITCHI015894	Genebody	FRS5	9153501	9153700	38.1818	LITCHI015140	Genebody	SERINC3	10265301	10265500	-46.1968	LITCHI015241	Genebody	ufaA1	24505801	24506000	-73.5099	LITCHI015955	Genebody	SCY1	20770701	20770900	-77.4578	LITCHI015886	Genebody	GCN2	20792301	20792500
25325601	25325800	-20.5413	LITCHI023559	Genebody	--	25651401	25651600	-20.2573	LITCHI023572	Genebody	CYP720B1	27635201	27635400	-18.6164	LITCHI023603	Genebody	CALS3	20933401	20933600	27.4863	LITCHI015895	Genebody	CML5	9153601	9153800	35.3994	LITCHI015140	Genebody	SERINC3	10268301	10268500	-27.7988	LITCHI015241	Genebody	ufaA1	24505901	24506100	-71.9347	LITCHI015955	Genebody	SCY1	20770901	20771100	-93.6505	LITCHI015886	Genebody	GCN2	20949201	20949400
25325701	25325900	-16.2724	LITCHI023559	Genebody	--	27511801	27512000	15.3746	LITCHI023598	Genebody	D14	27635301	27635500	-18.6238	LITCHI023603	Genebody	CALS3	21731701	21731900	-36.7186	LITCHI015914	Genebody	At3g25440	9163401	9163600	-27.4076	LITCHI015141	Genebody	ING1	10293801	10294000	-25.2454	LITCHI015242	Genebody	--	24506001	24506200	-63.7467	LITCHI015955	Genebody	SCY1	20771001	20771200	-87.8989	LITCHI015886	Genebody	GCN2	21347201	21347400
25325901	25326100	-18.249	LITCHI023559	Genebody	--	27634901	27635100	-17.3625	LITCHI023603	Genebody	CALS3	27635401	27635600	-19.3811	LITCHI023603	Genebody	CALS3	21869301	21869500	-48.5032	LITCHI015923	Genebody	MLO1	9173201	9173400	-25.9967	LITCHI015143	Genebody	At2g33220	10314601	10314800	26.6667	LITCHI015243	Genebody	ufaA1	25638901	25639100	-49.4538	LITCHI015978	Genebody	At4g30420	20771101	20771300	-79.0608	LITCHI015886	Genebody	GCN2	21368101	21368300
25326001	25326200	-22.0305	LITCHI023559	Genebody	--	27635001	27635200	-20.5545	LITCHI023603	Genebody	CALS3	27635501	27635700	-19.3949	LITCHI023603	Genebody	CALS3	21871101	21871300	-27.322	LITCHI015923	Genebody	MLO1	9173201	9173400	-25.9967	LITCHI015144	Genebody	--	10315801	10316000	37.3626	LITCHI015243	Genebody	ufaA1	25639001	25639200	-47.1685	LITCHI015978	Genebody	At4g30420	20771201	20771400	-71.1488	LITCHI015886	Genebody	GCN2	21368201	21368400
25326101	25326300	-24.7118	LITCHI023559	Genebody	--	686901	687100	-20.4863	LITCHI006355	Genebody	CYP711A1	27635601	27635800	-20.5211	LITCHI023603	Genebody	CALS3	21874701	21874900	58.5938	LITCHI015923	Genebody	MLO1	9254301	9254500	-87.5231	LITCHI015149	Genebody	HSP26-A	10369201	10369400	-36.6667	LITCHI015245	Genebody	umaA	25639101	25639300	-39.011	LITCHI015978	Genebody	At4g30420	20771301	20771500	-64.103	LITCHI015886	Genebody	GCN2	21544001	21544200
25326201	25326400	-22.3878	LITCHI023559	Genebody	--	926301	926500	18.5783	LITCHI006390	Genebody	PLDDELTA	1001601	1001800	-18.9858	LITCHI006398	Genebody	At2g21480	21874801	21875000	58.3333	LITCHI015923	Genebody	MLO1	9254501	9254700	-48.6481	LITCHI015149	Genebody	HSP26-A	10369301	10369500	-37.8995	LITCHI015245	Genebody	umaA	25639301	25639500	-28.2734	LITCHI015978	Genebody	At4g30420	20771501	20771700	-65.7361	LITCHI015886	Genebody	GCN2	21544101	21544300
25326301	25326500	-16.0718	LITCHI023559	Genebody	--	1000801	1001000	-26.0997	LITCHI006398	Genebody	At2g21480	1213201	1213400	17.5472	LITCHI006425	Genebody	HIPP27	21928101	21928300	48.1572	LITCHI015924	Genebody	--	9254601	9254800	-48.6481	LITCHI015149	Genebody	HSP26-A	10369501	10369700	-26.6667	LITCHI015245	Genebody	umaA	25639401	25639600	-48.7241	LITCHI015978	Genebody	At4g30420	20771601	20771800	-71.0829	LITCHI015886	Genebody	GCN2	21651401	21651600
25326501	25326700	-16.1355	LITCHI023559	Genebody	--	1001501	1001700	-18.2289	LITCHI006398	Genebody	At2g21480	1679201	1679400	-25.3168	LITCHI006487	Genebody	RPL8	21928201	21928400	45.1023	LITCHI015924	Genebody	--	9276001	9276200	36.0278	LITCHI015152	Genebody	--	10419801	10420000	-36.0544	LITCHI015248	Genebody	PATROL1	25639501	25639700	-52.1211	LITCHI015978	Genebody	At4g30420	20771701	20771900	-76.2626	LITCHI015886	Genebody	GCN2	21846701	21846900
25326701	25326900	-20.3566	LITCHI023559	Genebody	--	1001601	1001800	-28.409	LITCHI006398	Genebody	At2g21480	1679301	1679500	-19.4864	LITCHI006487	Genebody	RPL8	22025801	22026000	-50.6667	LITCHI015933	Genebody	ETFQO	9276101	9276300	40.8503	LITCHI015152	Genebody	--	10419801	10420000	-36.0544	LITCHI015249	Genebody	PLDBETA1	25641001	25641200	26.5173	LITCHI015978	Genebody	At4g30420	20771801	20772000	-39.8314	LITCHI015886	Genebody	GCN2	21847001	21847200
25326801	25327000	-19.5228	LITCHI023559	Genebody	--	1213101	1213300	15.5026	LITCHI006425	Genebody	HIPP27	2174301	2174500	-20.9267	LITCHI006536	Genebody	--	22025901	22026100	-49.1803	LITCHI015933	Genebody	ETFQO	9295601	9295800	-25.1675	LITCHI015153	Genebody	HSP26-A	10449501	10449700	-37.5956	LITCHI015253	Genebody	--	25642201	25642400	-47.8219	LITCHI015978	Genebody	At4g30420	20771901	20772100	-25.0892	LITCHI015886	Genebody	GCN2	21847101	21847300
27634501	27634700	-19.7602	LITCHI023603	Genebody	CALS3	1213201	1213400	27.1514	LITCHI006425	Genebody	HIPP27	3465101	3465300	-25.2222	LITCHI006684	Genebody	UGT72E1	22026001	22026200	-51.0569	LITCHI015933	Genebody	ETFQO	9355201	9355400	-69.6629	LITCHI015159	Genebody	NPF5.4	10455201	10455400	-29.0374	LITCHI015253	Genebody	--	26523801	26524000	-27.5426	LITCHI016000	Genebody	ATG18B	20784101	20784300	-32.6335	LITCHI015888	Genebody	GCN2	21847201	21847400
27634601	27634800	-15.8648	LITCHI023603	Genebody	CALS3	1679201	1679400	-16.766	LITCHI006487	Genebody	RPL8	3465201	3465400	-18.9559	LITCHI006684	Genebody	UGT72E1	22026101	22026300	-53.3319	LITCHI015933	Genebody	ETFQO	9477701	9477900	46.1231	LITCHI015164	Genebody	HCAR	10455301	10455500	-29.0374	LITCHI015253	Genebody	--	26523901	26524100	-47.9227	LITCHI016000	Genebody	ATG18B	20784201	20784400	-43.6857	LITCHI015888	Genebody	GCN2	21847801	21848000
27634801	27635000	-20.2195	LITCHI023603	Genebody	CALS3	1806801	1807000	-21.4307	LITCHI006502	Genebody	--	3838001	3838200	-19.4231	LITCHI006722	Genebody	--	22026201	22026400	-50.9026	LITCHI015933	Genebody	ETFQO	9504401	9504600	-30.1467	LITCHI015166	Genebody	XI-B	10495601	10495800	39.7757	LITCHI015257	Genebody	MAPKKK20	26524001	26524200	-53.6902	LITCHI016000	Genebody	ATG18B	20784301	20784500	-57.521	LITCHI015888	Genebody	GCN2	21847901	21848100
27634901	27635100	-19.7239	LITCHI023603	Genebody	CALS3	4101901	4102100	21.9019	LITCHI006751	Genebody	CYP81E8	4432701	4432900	15.789	LITCHI006789	Genebody	At5g66900	22026301	22026500	-45.0181	LITCHI015933	Genebody	ETFQO	9504501	9504700	-45.1942	LITCHI015166	Genebody	XI-B	10495601	10495800	39.7757	LITCHI015258	Genebody	CYN	26524101	26524300	-50.1744	LITCHI016000	Genebody	ATG18B	20784401	20784600	-62.8571	LITCHI015888	Genebody	GCN2	21848001	21848200
27635001	27635200	-18.8104	LITCHI023603	Genebody	CALS3	4341501	4341700	-19.4383	LITCHI006775	Genebody	--	4432801	4433000	16.6187	LITCHI006789	Genebody	At5g66900	22026401	22026600	-46.5275	LITCHI015933	Genebody	ETFQO	9505101	9505300	-39.1076	LITCHI015166	Genebody	XI-B	10495701	10495900	41.3807	LITCHI015257	Genebody	MAPKKK20	26524201	26524400	-55.5598	LITCHI016000	Genebody	ATG18B	20942101	20942300	-61.9469	LITCHI015896	Genebody	--	21848101	21848300
27635101	27635300	-20.0879	LITCHI023603	Genebody	CALS3	5447301	5447500	-19.9521	LITCHI006889	Genebody	faeA	4783401	4783600	-15.9682	LITCHI006824	Genebody	--	22149001	22149200	37.1658	LITCHI015934	Genebody	POSF21	9505201	9505400	-38.547	LITCHI015166	Genebody	XI-B	10495701	10495900	41.3807	LITCHI015258	Genebody	CYN	26524301	26524500	-84.3636	LITCHI016000	Genebody	ATG18B	20942201	20942400	-57.3731	LITCHI015896	Genebody	--	21848201	21848400
27635201	27635400	-21.7771	LITCHI023603	Genebody	CALS3	5447301	5447500	-19.9521	LITCHI006890	Genebody	--	4783501	4783700	-20.8919	LITCHI006824	Genebody	--	22216301	22216500	29.0076	LITCHI015937	Genebody	SKIP16	9518101	9518300	-32.343	LITCHI015166	Genebody	XI-B	10508801	10509000	26.2763	LITCHI015259	Genebody	MORF5	26524601	26524800	-71.2851	LITCHI016000	Genebody	ATG18B	20942301	20942500	-47.8605	LITCHI015896	Genebody	--	21848401	21848600
27635301	27635500	-20.1706	LITCHI023603	Genebody	CALS3	5989201	5989400	-15.3494	LITCHI006929	Genebody	At3g50210	6335901	6336100	-25.0212	LITCHI006957	Genebody	At5g24010	22261701	22261900	39.4149	LITCHI015938	Genebody	FPA	9519101	9519300	-43.4006	LITCHI015166	Genebody	XI-B	10510601	10510800	-54.9255	LITCHI015259	Genebody	MORF5	26647301	26647500	86.262	LITCHI016003	Genebody	--	21368001	21368200	-25.4003	LITCHI015908	Genebody	BIA1	21848501	21848700
27635401	27635600	-15.2207	LITCHI023603	Genebody	CALS3	6335901	6336100	-17.4721	LITCHI006957	Genebody	At5g24010	6398501	6398700	-18.0934	LITCHI006963	Genebody	CYP81E8	22262601	22262800	-35.8204	LITCHI015938	Genebody	FPA	9519201	9519400	-46.83	LITCHI015166	Genebody	XI-B	10510701	10510900	-59.5149	LITCHI015259	Genebody	MORF5	26647401	26647600	86.262	LITCHI016003	Genebody	--	21368101	21368300	-41.4542	LITCHI015908	Genebody	BIA1	21869301	21869500
1001601	1001800	-24.61	LITCHI006398	Genebody	At2g21480	6955501	6955700	-25.4161	LITCHI007020	Genebody	--	6955501	6955700	-24.6406	LITCHI007020	Genebody	--	22263801	22264000	43.6975	LITCHI015938	Genebody	FPA	9523201	9523400	26.3603	LITCHI015166	Genebody	XI-B	10527801	10528000	33.4466	LITCHI015262	Genebody	tif222	26785801	26786000	27.8073	LITCHI016005	Genebody	Imp3	21368201	21368400	-39.2307	LITCHI015908	Genebody	BIA1	21874801	21875000
1213101	1213300	17.8276	LITCHI006425	Genebody	HIPP27	6955601	6955800	-25.5378	LITCHI007020	Genebody	--	6955601	6955800	-24.2183	LITCHI007020	Genebody	--	22273501	22273700	31.7996	LITCHI015938	Genebody	FPA	9534801	9535000	25.5828	LITCHI015167	Genebody	HEMH	10528001	10528200	-50.0468	LITCHI015262	Genebody	tif222	27237001	27237200	-25.9398	LITCHI016009	Genebody	GGP5	21368301	21368500	-27.1485	LITCHI015908	Genebody	BIA1	21927401	21927600
1213201	1213400	22.3316	LITCHI006425	Genebody	HIPP27	7524001	7524200	-18.8515	LITCHI007080	Genebody	--	7524001	7524200	-27.808	LITCHI007080	Genebody	--	22298501	22298700	-38.6592	LITCHI015939	Genebody	3BETAHSD/D3	9588101	9588300	-42.952	LITCHI015176	Genebody	LIP	10528101	10528300	-50.0468	LITCHI015262	Genebody	tif222	27269801	27270000	-30.9592	LITCHI016012	Genebody	GGP5	21544101	21544300	-34.5803	LITCHI015910	Genebody	--	21927501	21927700
1679101	1679300	-21.316	LITCHI006487	Genebody	RPL8	7524101	7524300	-16.7842	LITCHI007080	Genebody	--	7524101	7524300	-24.801	LITCHI007080	Genebody	--	22866201	22866400	-28.7103	LITCHI015946	Genebody	--	9588201	9588400	-41.9594	LITCHI015176	Genebody	LIP	10538001	10538200	52.6969	LITCHI015264	Genebody	NPGR1	27269901	27270100	-61.8219	LITCHI016012	Genebody	GGP5	21544201	21544400	-32.1055	LITCHI015910	Genebody	--	21927601	21927800
1679201	1679400	-33.9211	LITCHI006487	Genebody	RPL8	11434401	11434600	-16.3036	LITCHI007322	Genebody	LIGB	7524201	7524400	-18.3112	LITCHI007080	Genebody	--	24100901	24101100	-55.6623	LITCHI015948	Genebody	At3g15890	9589001	9589200	-28.2659	LITCHI015176	Genebody	LIP	10538101	10538300	51.5382	LITCHI015264	Genebody	NPGR1	27270001	27270200	-60.8362	LITCHI016012	Genebody	GGP5	21847001	21847200	-54.819	LITCHI015922	Genebody	--	21927701	21927900
1679301	1679500	-24.9924	LITCHI006487	Genebody	RPL8	12781201	12781400	-20.5336	LITCHI007386	Genebody	BGAL6	9052701	9052900	-21.0786	LITCHI007185	Genebody	LECRK91	24101001	24101200	-52.8857	LITCHI015948	Genebody	At3g15890	9599401	9599600	34.2505	LITCHI015178	Genebody	--	10603801	10604000	-32.9783	LITCHI015268	Genebody	PMP22	27394101	27394300	-36.8246	LITCHI016017	Genebody	HHP2	21847101	21847300	-84.7019	LITCHI015922	Genebody	--	21927801	21928000
1806801	1807000	-16.9104	LITCHI006502	Genebody	--	13435701	13435900	-16.3282	LITCHI007404	Genebody	PAD4	10542801	10543000	-16.119	LITCHI007267	Genebody	--	24101101	24101300	-47.2504	LITCHI015948	Genebody	At3g15890	9599401	9599600	34.2505	LITCHI015179	Genebody	CTPA2	10647301	10647500	37.5	LITCHI015269	Genebody	PHO1	27561201	27561400	-59.2119	LITCHI016023	Genebody	Cbei_0202	21847201	21847400	-89.4936	LITCHI015922	Genebody	--	21927901	21928100
2641301	2641500	-15.7819	LITCHI006590	Genebody	SAMT	17907601	17907800	17.7941	LITCHI007561	Genebody	LECRK2	11217701	11217900	-17.926	LITCHI007311	Genebody	IGS1	24114801	24115000	-25.7697	LITCHI015949	Genebody	DGK3	9599701	9599900	41.7368	LITCHI015178	Genebody	--	10647301	10647500	37.5	LITCHI015270	Genebody	FAO1	27561301	27561500	-56.9597	LITCHI016023	Genebody	Cbei_0202	21847801	21848000	-75.1892	LITCHI015922	Genebody	--	21928001	21928200
4783401	4783600	-17.2136	LITCHI006824	Genebody	--	18080501	18080700	16.7186	LITCHI007563	Genebody	--	11217801	11218000	-19.2828	LITCHI007311	Genebody	IGS1	24567801	24568000	-34.5238	LITCHI015959	Genebody	TPS11	9599701	9599900	41.7368	LITCHI015179	Genebody	CTPA2	10672901	10673100	-26.1197	LITCHI015272	Genebody	At4g14310	27561401	27561600	-68.6077	LITCHI016023	Genebody	Cbei_0202	21847901	21848100	-83.579	LITCHI015922	Genebody	--	22025701	22025900
5444101	5444300	-16.8383	LITCHI006889	Genebody	faeA	20206401	20206600	16.149	LITCHI007664	Genebody	Wdr83	11706501	11706700	-15.0959	LITCHI007337	Genebody	VITISV_013255	24567901	24568100	-45.0124	LITCHI015959	Genebody	TPS11	9599801	9600000	64.5266	LITCHI015178	Genebody	--	10710401	10710600	-28.9623	LITCHI015275	Genebody	PAP6	27564101	27564300	-62.3625	LITCHI016023	Genebody	Cbei_0202	21848001	21848200	-78.5071	LITCHI015922	Genebody	--	22026101	22026300
5444101	5444300	-16.8383	LITCHI006890	Genebody	--	25184301	25184500	-21.9152	LITCHI007943	Genebody	GID1C	11706601	11706800	-16.8526	LITCHI007337	Genebody	VITISV_013255	24607801	24608000	-43.4706	LITCHI015960	Genebody	--	9599801	9600000	64.5266	LITCHI015179	Genebody	CTPA2	10979501	10979700	-40.0185	LITCHI015287	Genebody	At3g23360	27564201	27564400	-72.1201	LITCHI016023	Genebody	Cbei_0202	21848101	21848300	-81.4539	LITCHI015922	Genebody	--	22262501	22262700
5459301	5459500	-16.3153	LITCHI006889	Genebody	faeA	25184401	25184600	-18.0544	LITCHI007943	Genebody	GID1C	12155701	12155900	-18.9091	LITCHI007355	Genebody	--	24636401	24636600	32.6923	LITCHI015961	Genebody	--	9601701	9601900	32.7622	LITCHI015179	Genebody	CTPA2	10979601	10979800	-34.4307	LITCHI015287	Genebody	At3g23360	27564301	27564500	-73.9595	LITCHI016023	Genebody	Cbei_0202	21848201	21848400	-74.9008	LITCHI015922	Genebody	--	22262601	22262800
6034401	6034600	-15.7102	LITCHI006932	Genebody	IRX14	3811901	3812100	-15.6306	LITCHI019828	Genebody	--	15851501	15851700	19.1085	LITCHI007495	Genebody	HDA14	24740001	24740200	36.4314	LITCHI015966	Genebody	ATL56	9636201	9636400	-29.7151	LITCHI015181	Genebody	RH13	11057201	11057400	-29.0228	LITCHI015291	Genebody	B''DELTA	27564401	27564600	-38.644	LITCHI016023	Genebody	Cbei_0202	21848301	21848500	-69.4919	LITCHI015922	Genebody	--	22861201	22861400
6034501	6034700	-21.7577	LITCHI006932	Genebody	IRX14	3824301	3824500	-19.5622	LITCHI019830	Genebody	--	19770301	19770500	-15.4328	LITCHI007640	Genebody	--	24740101	24740300	31.108	LITCHI015966	Genebody	ATL56	9649101	9649300	25.3883	LITCHI015182	Genebody	At2g33255	11096401	11096600	50.3759	LITCHI015292	Genebody	CKL10	27612601	27612800	-77.8678	LITCHI016025	Genebody	DYW9	21848401	21848600	-90.1791	LITCHI015922	Genebody	--	22861301	22861500
6034601	6034800	-20.5039	LITCHI006932	Genebody	IRX14	3957501	3957700	-16.2509	LITCHI019835	Genebody	--	20173201	20173400	-15.9035	LITCHI007659	Genebody	RPS6	24977001	24977200	-28.3003	LITCHI015968	Genebody	At2g43860	9649201	9649400	41.5157	LITCHI015182	Genebody	At2g33255	11096501	11096700	26.3145	LITCHI015292	Genebody	CKL10	27612701	27612900	-71.3844	LITCHI016025	Genebody	DYW9	21848501	21848700	-89.202	LITCHI015922	Genebody	--	22861501	22861700
6955501	6955700	-27.7089	LITCHI007020	Genebody	--	4031001	4031200	-19.6208	LITCHI019837	Genebody	ALDH6B2	20173301	20173500	-21.2984	LITCHI007659	Genebody	RPS6	25162001	25162200	-47.8719	LITCHI015973	Genebody	PIGB	9779501	9779700	-36.8421	LITCHI015189	Genebody	SUVH9	11199901	11200100	25.1259	LITCHI015300	Genebody	--	27714901	27715100	-26.9139	LITCHI016030	Genebody	RPOT3	21848801	21849000	-67.1242	LITCHI015922	Genebody	--	24100801	24101000
6955601	6955800	-25.5585	LITCHI007020	Genebody	--	4691001	4691200	-30.6033	LITCHI019861	Genebody	ALDH6B2	25386301	25386500	-16.5771	LITCHI007961	Genebody	GRP-2	25162101	25162300	-36.8201	LITCHI015973	Genebody	PIGB	9779501	9779700	-36.8421	LITCHI015190	Genebody	--	11202001	11202200	37.5366	LITCHI015300	Genebody	--	27850701	27850900	25.4103	LITCHI016038	Genebody	HSP70	21869301	21869500	-28.2917	LITCHI015923	Genebody	MLO1	24100901	24101100
7122601	7122800	-15.3497	LITCHI007028	Genebody	DDB_G0288723	4825301	4825500	-17.4773	LITCHI019865	Genebody	ALDH6B2	3792801	3793000	-15.0889	LITCHI019828	Genebody	--	25639501	25639700	-55.5474	LITCHI015978	Genebody	At4g30420	9782101	9782300	-45.0437	LITCHI015189	Genebody	SUVH9	11210701	11210900	35.213	LITCHI015303	Genebody	XBAT35	27850801	27851000	37.9938	LITCHI016038	Genebody	HSP70	21869401	21869600	-25.6387	LITCHI015923	Genebody	MLO1	24109501	24109700
7122601	7122800	-15.3497	LITCHI007031	Genebody	--	4988701	4988900	-22.4479	LITCHI019876	Genebody	ALDH6B2	3800501	3800700	-15.1179	LITCHI019828	Genebody	--	25639601	25639800	-54.4538	LITCHI015978	Genebody	At4g30420	9782101	9782300	-45.0437	LITCHI015190	Genebody	--	11229901	11230100	56.8876	LITCHI015307	Genebody	PRAF1	27850901	27851100	49.3474	LITCHI016038	Genebody	HSP70	21874801	21875000	32.6859	LITCHI015923	Genebody	MLO1	24112101	24112300
7122601	7122800	-15.3497	LITCHI007032	Genebody	fmdA	4988801	4989000	-17.1833	LITCHI019876	Genebody	ALDH6B2	3800801	3801000	-17.2759	LITCHI019828	Genebody	--	25747801	25748000	25.948	LITCHI015982	Genebody	At4g30420	9782201	9782400	-45.0311	LITCHI015189	Genebody	SUVH9	11230301	11230500	50.4459	LITCHI015307	Genebody	PRAF1	27851001	27851200	43.5657	LITCHI016038	Genebody	HSP70	21927301	21927500	32.3027	LITCHI015924	Genebody	--	24112201	24112400
7524001	7524200	-15.9093	LITCHI007080	Genebody	--	5039001	5039200	-19.9843	LITCHI019879	Genebody	ALDH6B2	3801001	3801200	-15.0726	LITCHI019828	Genebody	--	25747901	25748100	34.7823	LITCHI015982	Genebody	At4g30420	9782201	9782400	-45.0311	LITCHI015190	Genebody	--	11230401	11230600	50.598	LITCHI015307	Genebody	PRAF1	27851101	27851300	34.2966	LITCHI016038	Genebody	HSP70	21927401	21927600	34.2858	LITCHI015924	Genebody	--	24112301	24112500
9052701	9052900	-19.7906	LITCHI007185	Genebody	LECRK91	5039101	5039300	-18.7071	LITCHI019879	Genebody	ALDH6B2	3804401	3804600	-16.3858	LITCHI019828	Genebody	--	25749401	25749600	30.8855	LITCHI015982	Genebody	At4g30420	9787901	9788100	-30.7996	LITCHI015190	Genebody	--	11230501	11230700	39.8443	LITCHI015307	Genebody	PRAF1	27851201	27851400	36.7172	LITCHI016038	Genebody	HSP70	21927501	21927700	38.7646	LITCHI015924	Genebody	--	24504201	24504400
9052801	9053000	-17.739	LITCHI007185	Genebody	LECRK91	6621701	6621900	-16.5886	LITCHI019938	Genebody	CCR1	3959001	3959200	-18.4344	LITCHI019835	Genebody	--	25855801	25856000	46.0246	LITCHI015985	Genebody	TET8	9817001	9817200	-34.1335	LITCHI015193	Genebody	MSH1	11267201	11267400	-26.078	LITCHI015311	Genebody	LEGB	27857401	27857600	-25.4511	LITCHI016040	Genebody	IF3-4	21927601	21927800	60.6696	LITCHI015924	Genebody	--	24504301	24504500
9095201	9095400	-20.681	LITCHI007187	Genebody	MAL	8055601	8055800	-17.9912	LITCHI019999	Genebody	NPF5.4	3972201	3972400	-15.2876	LITCHI019835	Genebody	--	25855901	25856100	35.6404	LITCHI015985	Genebody	TET8	9831401	9831600	-30.843	LITCHI015193	Genebody	MSH1	11310701	11310900	-53.5731	LITCHI015316	Genebody	OsI_27673	27857501	27857700	-34.7954	LITCHI016040	Genebody	IF3-4	21927701	21927900	61.1711	LITCHI015924	Genebody	--	24504401	24504600
10260101	10260300	-17.485	LITCHI007256	Genebody	MIZ1	8055701	8055900	-15.3101	LITCHI019999	Genebody	NPF5.4	4031001	4031200	-15.1597	LITCHI019837	Genebody	ALDH6B2	26262401	26262600	-31.1112	LITCHI015994	Genebody	DDB_G0275467	9893001	9893200	41.0569	LITCHI015197	Genebody	IIL1	11323601	11323800	39.0379	LITCHI015317	Genebody	MD1	28065101	28065300	-32.499	LITCHI016053	Genebody	--	21927801	21928000	42.3571	LITCHI015924	Genebody	--	24504501	24504700
11217101	11217300	-17.913	LITCHI007311	Genebody	IGS1	9005401	9005600	24.0325	LITCHI020069	Genebody	At3g58180	4665501	4665700	-22.4128	LITCHI019858	Genebody	ALDH6B2	26262501	26262700	-38.9929	LITCHI015994	Genebody	DDB_G0275467	10010701	10010900	-53.5438	LITCHI015212	Genebody	--	11325801	11326000	-40.2516	LITCHI015317	Genebody	MD1	28104201	28104400	-43.8415	LITCHI016055	Genebody	nep2	21927901	21928100	38.5747	LITCHI015924	Genebody	--	24504601	24504800
15503901	15504100	-16.3247	LITCHI007483	Genebody	PUB26	9005501	9005700	25.3283	LITCHI020069	Genebody	At3g58180	4691001	4691200	-34.0618	LITCHI019861	Genebody	ALDH6B2	26520001	26520200	30.9653	LITCHI016000	Genebody	ATG18B	10024401	10024600	44.4929	LITCHI015213	Genebody	ufaA1	11377901	11378100	35.7928	LITCHI015320	Genebody	CRY2	28108501	28108700	-33.9173	LITCHI016056	Genebody	HST	21928001	21928200	43.6304	LITCHI015924	Genebody	--	24504701	24504900
19770301	19770500	-22.3489	LITCHI007640	Genebody	--	9790101	9790300	-16.738	LITCHI020140	Genebody	COG5	4825301	4825500	-21.043	LITCHI019865	Genebody	ALDH6B2	26520101	26520300	64.7772	LITCHI016000	Genebody	ATG18B	10076601	10076800	-27.9858	LITCHI015220	Genebody	PFP-BETA1	11429901	11430100	33.4561	LITCHI015323	Genebody	PHT1-4	28108601	28108800	-34.6667	LITCHI016056	Genebody	HST	22006101	22006300	-25.539	LITCHI015931	Genebody	ETFQO	24504801	24505000
19770401	19770600	-15.3506	LITCHI007640	Genebody	--	10093301	10093500	-15.862	LITCHI020165	Genebody	GSTF9	4928401	4928600	16.4885	LITCHI019875	Genebody	--	26647401	26647600	93.5484	LITCHI016003	Genebody	--	10120001	10120200	88.7037	LITCHI015223	Genebody	--	11458301	11458500	62.3312	LITCHI015326	Genebody	Os03g0268000	28235401	28235600	-30.1638	LITCHI016063	Genebody	CRK8	22025701	22025900	-36.1842	LITCHI015933	Genebody	ETFQO	24504901	24505100
20172401	20172600	-20.7906	LITCHI007659	Genebody	RPS6	10093401	10093600	-29.896	LITCHI020165	Genebody	GSTF9	4928501	4928700	22.9859	LITCHI019875	Genebody	--	27561101	27561300	-31.9947	LITCHI016023	Genebody	Cbei_0202	10121701	10121900	-34.4828	LITCHI015223	Genebody	--	11458401	11458600	70.708	LITCHI015326	Genebody	Os03g0268000	28247801	28248000	-47.6774	LITCHI016065	Genebody	CRK7	22026101	22026300	-31.1915	LITCHI015933	Genebody	ETFQO	24505201	24505400
20173301	20173500	-15.9677	LITCHI007659	Genebody	RPS6	10779901	10780100	-16.9372	LITCHI020205	Genebody	PABN1	4988701	4988900	-24.601	LITCHI019876	Genebody	ALDH6B2	27561201	27561400	-31.3254	LITCHI016023	Genebody	Cbei_0202	10123401	10123600	-59.2561	LITCHI015223	Genebody	--	11929801	11930000	-31.0534	LITCHI015359	Genebody	At1g06620	28247901	28248100	-47.0246	LITCHI016065	Genebody	CRK7	22221601	22221800	-30.624	LITCHI015937	Genebody	SKIP16	24505301	24505500
20173401	20173600	-20.1633	LITCHI007659	Genebody	RPS6	10914801	10915000	-21.1674	LITCHI020219	Genebody	EZA1	4988801	4989000	-20.6964	LITCHI019876	Genebody	ALDH6B2	27609701	27609900	-32.5044	LITCHI016025	Genebody	DYW9	10123501	10123700	-59.2561	LITCHI015223	Genebody	--	11929901	11930100	-31.4362	LITCHI015359	Genebody	At1g06620	28248001	28248200	-34.539	LITCHI016065	Genebody	CRK7	22262501	22262700	-42.6309	LITCHI015938	Genebody	FPA	24505401	24505600
21346001	21346200	15.3644	LITCHI007725	Genebody	--	10914901	10915100	-20.9437	LITCHI020219	Genebody	EZA1	5039001	5039200	-17.2347	LITCHI019879	Genebody	ALDH6B2	27612601	27612800	-84.7919	LITCHI016025	Genebody	DYW9	10136501	10136700	-31.6559	LITCHI015226	Genebody	PCMP-H52	11991901	11992100	29.6896	LITCHI015361	Genebody	At1g06620	28263401	28263600	-28.4454	LITCHI016067	Genebody	--	22262601	22262800	-32.7328	LITCHI015938	Genebody	FPA	24505501	24505700
21428401	21428600	-16.0293	LITCHI007728	Genebody	WRKY51	11677101	11677300	-16.4108	LITCHI020272	Genebody	VIT_17s0000g00560	5039101	5039300	-20.6093	LITCHI019879	Genebody	ALDH6B2	27673801	27674000	-28.6957	LITCHI016028	Genebody	--	10156901	10157100	38.2516	LITCHI015229	Genebody	PRP19A	11999801	12000000	-43.4783	LITCHI015362	Genebody	--	28268701	28268900	-31.8796	LITCHI016067	Genebody	--	22861301	22861500	-51.0747	LITCHI015946	Genebody	--	24505601	24505800
22061601	22061800	-15.0634	LITCHI007764	Genebody	--	12365201	12365400	-24.0602	LITCHI020321	Genebody	GAMMACAL2	5094401	5094600	24.8261	LITCHI019883	Genebody	--	27717101	27717300	-39.5827	LITCHI016030	Genebody	RPOT3	10157001	10157200	37.4723	LITCHI015229	Genebody	PRP19A	12000501	12000700	-38.6349	LITCHI015362	Genebody	--	28413901	28414100	45.559	LITCHI016077	Genebody	SCPL24	22867101	22867300	-27.3374	LITCHI015946	Genebody	--	24505701	24505900
22061701	22061900	-16.501	LITCHI007764	Genebody	--	13128301	13128500	15.3525	LITCHI020388	Genebody	--	6455101	6455300	15.478	LITCHI019931	Genebody	--	27724601	27724800	-37.5129	LITCHI016030	Genebody	RPOT3	10161501	10161700	32.0487	LITCHI015229	Genebody	PRP19A	12016601	12016800	-26.6592	LITCHI015363	Genebody	ARP9	28465601	28465800	-32.6366	LITCHI016079	Genebody	Gtp-bp	22867201	22867400	-27.3374	LITCHI015946	Genebody	--	24505801	24506000
25184201	25184400	-20.2193	LITCHI007943	Genebody	GID1C	13128801	13129000	15.6073	LITCHI020388	Genebody	--	7779901	7780100	16.7715	LITCHI019985	Genebody	lacZ	27741901	27742100	44.6627	LITCHI016032	Genebody	EIF(ISO)4G1	10199401	10199600	29.539	LITCHI015231	Genebody	--	12056901	12057100	-26.4593	LITCHI015367	Genebody	--	28465701	28465900	-32.6366	LITCHI016079	Genebody	Gtp-bp	24100701	24100900	-48.1892	LITCHI015948	Genebody	At3g15890	24505901	24506100
364701	364900	-16.3724	LITCHI019678	Genebody	--	13144501	13144700	-15.5669	LITCHI020391	Genebody	WAK5	9790001	9790200	-15.6971	LITCHI020140	Genebody	COG5	27742001	27742200	51.8428	LITCHI016032	Genebody	EIF(ISO)4G1	10199501	10199700	30.2706	LITCHI015231	Genebody	--	12112501	12112700	32.12	LITCHI015371	Genebody	ETR2	28606601	28606800	-49.7138	LITCHI016085	Genebody	MIK2	24100801	24101000	-57.8644	LITCHI015948	Genebody	At3g15890	24506001	24506200
3679801	3680000	-16.3461	LITCHI019823	Genebody	ASIL2	13206501	13206700	-17.1436	LITCHI020395	Genebody	--	9790101	9790300	-22.1137	LITCHI020140	Genebody	COG5	27846201	27846400	30.0942	LITCHI016037	Genebody	Gtp-bp	10204401	10204600	-26.5865	LITCHI015231	Genebody	--	12115101	12115300	26.2626	LITCHI015371	Genebody	ETR2	28606701	28606900	-38.68	LITCHI016085	Genebody	MIK2	24100901	24101100	-57.8542	LITCHI015948	Genebody	At3g15890	24506101	24506300
3794101	3794300	-17.318	LITCHI019828	Genebody	--	14418701	14418900	16.0028	LITCHI020481	Genebody	SKL2	9792601	9792800	-15.2066	LITCHI020140	Genebody	COG5	27853401	27853600	-34.277	LITCHI016039	Genebody	IF3-2	10209001	10209200	-31.6182	LITCHI015232	Genebody	RPL23A	12233201	12233400	-40.5797	LITCHI015377	Genebody	CSLG1	28636601	28636800	-45.3272	LITCHI016088	Genebody	CNGC5	24101001	24101200	-51.948	LITCHI015948	Genebody	At3g15890	24506301	24506500
3796201	3796400	15.0627	LITCHI019828	Genebody	--	14418701	14418900	16.0028	LITCHI020483	Genebody	RCD1	10093401	10093600	-26.195	LITCHI020165	Genebody	GSTF9	27878301	27878500	31.453	LITCHI016041	Genebody	CESA7	10209001	10209200	-31.6182	LITCHI015233	Genebody	SOP1	12233301	12233500	-32.3699	LITCHI015377	Genebody	CSLG1	28636701	28636900	-44.1809	LITCHI016088	Genebody	CNGC5	24109501	24109700	-28.4168	LITCHI015949	Genebody	DGK3	24506401	24506600
3966501	3966700	-15.938	LITCHI019835	Genebody	--	14679601	14679800	-15.3577	LITCHI020506	Genebody	--	10553101	10553300	-16.1067	LITCHI020189	Genebody	PGIP	27878401	27878600	43.3036	LITCHI016041	Genebody	CESA7	10209101	10209300	-31.7865	LITCHI015232	Genebody	RPL23A	12255701	12255900	-34.2537	LITCHI015378	Genebody	CSLG3	28636801	28637000	-54.6004	LITCHI016088	Genebody	CNGC5	24504401	24504600	-28.2373	LITCHI015955	Genebody	SCY1	24513601	24513800
4031001	4031200	-18.2842	LITCHI019837	Genebody	ALDH6B2	15091601	15091800	-16.7189	LITCHI020542	Genebody	--	10557601	10557800	-18.05	LITCHI020189	Genebody	PGIP	27886001	27886200	-34.5463	LITCHI016042	Genebody	ATG11	10209101	10209300	-31.7865	LITCHI015233	Genebody	SOP1	12255801	12256000	-25.3418	LITCHI015378	Genebody	CSLG3	28636901	28637100	-49.0767	LITCHI016088	Genebody	CNGC5	24504501	24504700	-32.5239	LITCHI015955	Genebody	SCY1	24513701	24513900
4691001	4691200	-33.079	LITCHI019861	Genebody	ALDH6B2	15091701	15091900	-21.6571	LITCHI020542	Genebody	--	10914801	10915000	-25.4162	LITCHI020219	Genebody	EZA1	27943801	27944000	-27.3609	LITCHI016044	Genebody	MNAT1	10221101	10221300	49.4919	LITCHI015236	Genebody	--	12548401	12548600	-27.0697	LITCHI015397	Genebody	WDL3	28637001	28637200	-33.942	LITCHI016088	Genebody	CNGC5	24504601	24504800	-39.1552	LITCHI015955	Genebody	SCY1	24514801	24515000
4825301	4825500	-22.4892	LITCHI019865	Genebody	ALDH6B2	16860201	16860400	-18.4151	LITCHI020732	Genebody	Xyl2	10914901	10915100	-18.6931	LITCHI020219	Genebody	EZA1	28156101	28156300	30.5191	LITCHI016059	Genebody	At4g30660	10221101	10221300	49.4919	LITCHI015237	Genebody	--	12549501	12549700	-42.2174	LITCHI015397	Genebody	WDL3	28637101	28637300	-36.6498	LITCHI016088	Genebody	CNGC5	24504701	24504900	-41.7193	LITCHI015955	Genebody	SCY1	25027101	25027300
4825401	4825600	-18.1155	LITCHI019865	Genebody	ALDH6B2	17022901	17023100	-20.9799	LITCHI020760	Genebody	BGAL12	11605401	11605600	-26.4393	LITCHI020267	Genebody	SIA2	28156201	28156400	27.2775	LITCHI016059	Genebody	At4g30660	10225501	10225700	39.5	LITCHI015236	Genebody	--	12549901	12550100	-29.6167	LITCHI015397	Genebody	WDL3	28638101	28638300	-26.8519	LITCHI016088	Genebody	CNGC5	24504801	24505000	-55.394	LITCHI015955	Genebody	SCY1	25638801	25639000
4872701	4872900	-15.8702	LITCHI019870	Genebody	--	17743201	17743400	-17.7384	LITCHI020838	Genebody	ERF115	11605501	11605700	-22.4746	LITCHI020267	Genebody	SIA2	28392501	28392700	36.25	LITCHI016076	Genebody	At4g30620	10225501	10225700	39.5	LITCHI015237	Genebody	--	12550001	12550200	-34.4895	LITCHI015397	Genebody	WDL3	28638301	28638500	-32.1012	LITCHI016088	Genebody	CNGC5	24504901	24505100	-59.9616	LITCHI015955	Genebody	SCY1	25638901	25639100
4988601	4988800	-17.2564	LITCHI019876	Genebody	ALDH6B2	18999801	19000000	-16.4172	LITCHI020998	Genebody	RPN1A	12115801	12116000	21.7424	LITCHI020304	Genebody	--	28394401	28394600	52.6304	LITCHI016076	Genebody	At4g30620	10225601	10225800	33.3333	LITCHI015236	Genebody	--	12550201	12550400	25.022	LITCHI015397	Genebody	WDL3	28638401	28638600	-32.4037	LITCHI016088	Genebody	CNGC5	24505201	24505400	-58.4531	LITCHI015955	Genebody	SCY1	25639001	25639200
4988701	4988900	-27.6494	LITCHI019876	Genebody	ALDH6B2	18999801	19000000	-16.4172	LITCHI020999	Genebody	CYP72A154	12519301	12519500	-18.99	LITCHI020332	Genebody	--	28410501	28410700	-58.1825	LITCHI016077	Genebody	SCPL24	10225601	10225800	33.3333	LITCHI015237	Genebody	--	12561801	12562000	-25.3158	LITCHI015398	Genebody	--	28639501	28639700	-27.2945	LITCHI016088	Genebody	CNGC5	24505301	24505500	-60.1385	LITCHI015955	Genebody	SCY1	25639101	25639300
4988801	4989000	-18.0098	LITCHI019876	Genebody	ALDH6B2	20065701	20065900	-15.3464	LITCHI021130	Genebody	--	12519301	12519500	-18.99	LITCHI020333	Genebody	Os02g0178400	28410601	28410800	-58.1825	LITCHI016077	Genebody	SCPL24	10238201	10238400	37.6532	LITCHI015237	Genebody	--	12562501	12562700	42.8571	LITCHI015398	Genebody	--	28639601	28639800	-29.4891	LITCHI016088	Genebody	CNGC5	24505601	24505800	-66.4971	LITCHI015955	Genebody	SCY1	25639301	25639500
5039001	5039200	-16.6392	LITCHI019879	Genebody	ALDH6B2	20071001	20071200	17.0041	LITCHI021130	Genebody	--	13123501	13123700	15.6726	LITCHI020388	Genebody	--	28606601	28606800	-57.1768	LITCHI016085	Genebody	MIK2	10238201	10238400	37.6532	LITCHI015238	Genebody	ARPC2B	12562601	12562800	52.6882	LITCHI015398	Genebody	--	28639701	28639900	-31.8575	LITCHI016088	Genebody	CNGC5	24505701	24505900	-60.7822	LITCHI015955	Genebody	SCY1	25639401	25639600
5060101	5060300	-15.1359	LITCHI019880	Genebody	--	20559101	20559300	-17.5974	LITCHI021182	Genebody	TPS11	13144101	13144300	-31.5871	LITCHI020391	Genebody	WAK5	28606701	28606900	-38.6706	LITCHI016085	Genebody	MIK2	10238301	10238500	31.5614	LITCHI015237	Genebody	--	12593101	12593300	27.1081	LITCHI015400	Genebody	NADKC	28639801	28640000	-37.4562	LITCHI016088	Genebody	CNGC5	24505801	24506000	-56.3056	LITCHI015955	Genebody	SCY1	25639501	25639700
6621701	6621900	-15.1143	LITCHI019938	Genebody	CCR1	21759201	21759400	-17.1388	LITCHI021324	Genebody	CSLB4	13144201	13144400	-19.0849	LITCHI020391	Genebody	WAK5	28705701	28705900	-26.7293	LITCHI016092	Genebody	--	10238301	10238500	31.5614	LITCHI015238	Genebody	ARPC2B	12593201	12593400	26.0069	LITCHI015400	Genebody	NADKC	28639901	28640100	-35.5353	LITCHI016088	Genebody	CNGC5	24505901	24506100	-65.8187	LITCHI015955	Genebody	SCY1	25642201	25642400
6937301	6937500	-22.2859	LITCHI019949	Genebody	At5g07050	21932401	21932600	-15.7647	LITCHI021353	Genebody	MLS	13206501	13206700	-28.8961	LITCHI020395	Genebody	--	28705801	28706000	-26.7293	LITCHI016092	Genebody	--	10259101	10259300	26.2923	LITCHI015241	Genebody	ufaA1	12624001	12624200	26.5769	LITCHI015405	Genebody	CFM3A	28640001	28640200	-41.7473	LITCHI016088	Genebody	CNGC5	24506001	24506200	-68.9503	LITCHI015955	Genebody	SCY1	26523901	26524100
7315901	7316100	-16.1486	LITCHI019958	Genebody	NQR	22030701	22030900	-15.8536	LITCHI021364	Genebody	ACO1	13258201	13258400	-15.8855	LITCHI020401	Genebody	ALMT12	28779501	28779700	-28.7074	LITCHI016097	Genebody	guaA	10261801	10262000	-25.2319	LITCHI015241	Genebody	ufaA1	12624101	12624300	33.1193	LITCHI015405	Genebody	CFM3A	28640101	28640300	-28.8012	LITCHI016088	Genebody	CNGC5	24506101	24506300	-64.999	LITCHI015955	Genebody	SCY1	26524001	26524200
8055601	8055800	-23.6065	LITCHI019999	Genebody	NPF5.4	22161301	22161500	-16.2959	LITCHI021373	Genebody	LIP2	14636101	14636300	-19.6873	LITCHI020502	Genebody	ATL46	28779601	28779800	-36.5955	LITCHI016097	Genebody	guaA	10265001	10265200	-58.4259	LITCHI015241	Genebody	ufaA1	12633101	12633300	30.1103	LITCHI015406	Genebody	NRPE7	29195601	29195800	-32.6984	LITCHI016124	Genebody	--	24506301	24506500	-53.7531	LITCHI015955	Genebody	SCY1	26524101	26524300
8055701	8055900	-23.0435	LITCHI019999	Genebody	NPF5.4	22353201	22353400	-18.3478	LITCHI021397	Genebody	At2g30660	14679601	14679800	-22.7414	LITCHI020506	Genebody	--	28783301	28783500	-25.5487	LITCHI016098	Genebody	WRKY32	10265101	10265300	-27.8912	LITCHI015241	Genebody	ufaA1	12633201	12633400	30.1103	LITCHI015406	Genebody	NRPE7	29234401	29234600	-31.8867	LITCHI016126	Genebody	--	24506401	24506600	-45.1645	LITCHI015955	Genebody	SCY1	26524201	26524400
9198601	9198800	-18.062	LITCHI020084	Genebody	SH3P1	22353301	22353500	-16.9072	LITCHI021397	Genebody	At2g30660	15280401	15280600	-21.1239	LITCHI020553	Genebody	MYB118	29136401	29136600	-26.0492	LITCHI016118	Genebody	--	10265201	10265400	-25.8106	LITCHI015241	Genebody	ufaA1	12676001	12676200	-32.3638	LITCHI015410	Genebody	--	29234501	29234700	-35.8543	LITCHI016126	Genebody	--	24513601	24513800	-27.6808	LITCHI015955	Genebody	SCY1	26524501	26524700
9790001	9790200	-17.2657	LITCHI020140	Genebody	COG5	22871901	22872100	-19.0756	LITCHI021436	Genebody	nat9	15280501	15280700	-19.6361	LITCHI020553	Genebody	MYB118	29136501	29136700	-28.9362	LITCHI016118	Genebody	--	10265301	10265500	-37.7319	LITCHI015241	Genebody	ufaA1	12676001	12676200	-32.3638	LITCHI015411	Genebody	CASTOR	29361001	29361200	-25.5556	LITCHI016135	Genebody	GAPN	24513701	24513900	-31.5578	LITCHI015955	Genebody	SCY1	26524601	26524800
9790101	9790300	-20.7707	LITCHI020140	Genebody	COG5	23368701	23368900	-17.0253	LITCHI021493	Genebody	NSP2	15280601	15280800	-16.6453	LITCHI020553	Genebody	MYB118	29195301	29195500	-34.6273	LITCHI016124	Genebody	--	10268801	10269000	48.7734	LITCHI015241	Genebody	ufaA1	12676101	12676300	-36.7029	LITCHI015410	Genebody	--	29425301	29425500	-27.8641	LITCHI016140	Genebody	At1g51120	25638901	25639100	-41.4687	LITCHI015978	Genebody	At4g30420	26647301	26647500
9792601	9792800	-18.4543	LITCHI020140	Genebody	COG5	23420201	23420400	-15.9057	LITCHI021497	Genebody	SRT1	15321801	15322000	-15.6278	LITCHI020557	Genebody	--	29323601	29323800	50.1093	LITCHI016131	Genebody	SEC6	10268901	10269100	43.9883	LITCHI015241	Genebody	ufaA1	12676101	12676300	-36.7029	LITCHI015411	Genebody	CASTOR	29425401	29425600	-27.8641	LITCHI016140	Genebody	At1g51120	25639001	25639200	-37.3845	LITCHI015978	Genebody	At4g30420	26647401	26647600
10093301	10093500	-18.0623	LITCHI020165	Genebody	GSTF9	23916001	23916200	-16.8162	LITCHI021541	Genebody	--	16166501	16166700	-25.3272	LITCHI020643	Genebody	SEOB	29323601	29323800	50.1093	LITCHI016132	Genebody	rtf2	10310101	10310300	-30.3472	LITCHI015243	Genebody	ufaA1	12724101	12724300	32.6943	LITCHI015415	Genebody	At5g65560	29431901	29432100	61.8641	LITCHI016140	Genebody	At1g51120	25639101	25639300	-36.1141	LITCHI015978	Genebody	At4g30420	27269801	27270000
10093401	10093600	-29.7291	LITCHI020165	Genebody	GSTF9	23916101	23916300	-17.6763	LITCHI021541	Genebody	--	16166601	16166800	-25.7865	LITCHI020643	Genebody	SEOB	29329901	29330100	-58.9744	LITCHI016131	Genebody	SEC6	10314501	10314700	30.8411	LITCHI015243	Genebody	ufaA1	12786401	12786600	46.4823	LITCHI015420	Genebody	UGT73C3	29432001	29432200	32.6531	LITCHI016140	Genebody	At1g51120	25639401	25639600	-44.0078	LITCHI015978	Genebody	At4g30420	27269901	27270100
10557601	10557800	-16.4752	LITCHI020189	Genebody	PGIP	24131701	24131900	-16.1002	LITCHI021577	Genebody	UGT74G1	16491601	16491800	-15.5516	LITCHI020687	Genebody	LHT1	29329901	29330100	-58.9744	LITCHI016132	Genebody	rtf2	10314601	10314800	25	LITCHI015243	Genebody	ufaA1	12801501	12801700	-25.2068	LITCHI015420	Genebody	UGT73C3	29545701	29545900	39.87	LITCHI016144	Genebody	FH13	25639501	25639700	-46.3502	LITCHI015978	Genebody	At4g30420	27270001	27270200
10914801	10915000	-28.9388	LITCHI020219	Genebody	EZA1	5505401	5505600	-16.212	LITCHI023752	Genebody	--	18999801	19000000	-24.794	LITCHI020998	Genebody	RPN1A	29334601	29334800	26.9852	LITCHI016132	Genebody	rtf2	10315801	10316000	39.2857	LITCHI015243	Genebody	ufaA1	12814201	12814400	-34.7619	LITCHI015420	Genebody	UGT73C3	29545801	29546000	36.8379	LITCHI016144	Genebody	FH13	25641001	25641200	27.0155	LITCHI015978	Genebody	At4g30420	27560801	27561000
10914901	10915100	-28.7065	LITCHI020219	Genebody	EZA1	6284301	6284500	-24.8546	LITCHI023796	Genebody	MOCS2	18999801	19000000	-24.794	LITCHI020999	Genebody	CYP72A154	29334601	29334800	26.9852	LITCHI016133	Genebody	At5g61370	10362101	10362300	40.7407	LITCHI015245	Genebody	umaA	12823301	12823500	41.3061	LITCHI015420	Genebody	UGT73C3	29555401	29555600	-55.8216	LITCHI016144	Genebody	FH13	25642201	25642400	-63.3333	LITCHI015978	Genebody	At4g30420	27560901	27561100
11077501	11077700	-15.3233	LITCHI020231	Genebody	--	6284401	6284600	-33.5756	LITCHI023796	Genebody	MOCS2	19227401	19227600	18.7961	LITCHI021025	Genebody	WSD1	29422901	29423100	-34.1667	LITCHI016139	Genebody	--	10369201	10369400	-35.1435	LITCHI015245	Genebody	umaA	12823901	12824100	27.3393	LITCHI015420	Genebody	UGT73C3	29555501	29555700	-30.8487	LITCHI016144	Genebody	FH13	26523801	26524000	-38.1485	LITCHI016000	Genebody	ATG18B	27561201	27561400
11081101	11081300	-33.2432	LITCHI020231	Genebody	--	9558201	9558400	16.8185	LITCHI023972	Genebody	HMGR1	20182201	20182400	16.8675	LITCHI021138	Genebody	At4g28100	29430501	29430700	32.7784	LITCHI016140	Genebody	At1g51120	10369301	10369500	-37.9109	LITCHI015245	Genebody	umaA	12824001	12824200	26.0984	LITCHI015420	Genebody	UGT73C3	29723401	29723600	30.3813	LITCHI016152	Genebody	WAK2	26523901	26524100	-58.5689	LITCHI016000	Genebody	ATG18B	27561301	27561500
11081201	11081400	-26.6315	LITCHI020231	Genebody	--	9558301	9558500	17.0221	LITCHI023972	Genebody	HMGR1	20555101	20555300	-16.8063	LITCHI021182	Genebody	TPS11	29431901	29432100	48	LITCHI016140	Genebody	At1g51120	10369401	10369600	-33.0178	LITCHI015245	Genebody	umaA	12861601	12861800	-59.9807	LITCHI015420	Genebody	UGT73C3	29723501	29723700	52.0833	LITCHI016152	Genebody	WAK2	26524001	26524200	-64.3073	LITCHI016000	Genebody	ATG18B	27561401	27561600
11605401	11605600	-18.5897	LITCHI020267	Genebody	SIA2	11503001	11503200	-19.6653	LITCHI024118	Genebody	LECRK3	20644401	20644600	16.5437	LITCHI021193	Genebody	ATXR3	29571501	29571700	-36.5071	LITCHI016146	Genebody	FAD6	10369501	10369700	-38.0193	LITCHI015245	Genebody	umaA	12861601	12861800	-59.9807	LITCHI015425	Genebody	UGT73C6	30076501	30076700	-63.2075	LITCHI016164	Genebody	CES101	26524101	26524300	-58.5709	LITCHI016000	Genebody	ATG18B	27564101	27564300
11605501	11605700	-18.3522	LITCHI020267	Genebody	SIA2	11503101	11503300	-15.5441	LITCHI024118	Genebody	LECRK3	21031401	21031600	-23.0343	LITCHI021241	Genebody	CYCU1-1	29621701	29621900	34.0405	LITCHI016149	Genebody	EIF-5A2	10419501	10419700	-38.8857	LITCHI015248	Genebody	PATROL1	12861701	12861900	-71.6475	LITCHI015420	Genebody	UGT73C3	30076601	30076800	-66.8639	LITCHI016164	Genebody	CES101	26524201	26524400	-59.5061	LITCHI016000	Genebody	ATG18B	27564201	27564400
11676301	11676500	18.3465	LITCHI020272	Genebody	VIT_17s0000g00560	12748901	12749100	-15.592	LITCHI024186	Genebody	pod	21924301	21924500	-15.4856	LITCHI021352	Genebody	At1g05030	29663501	29663700	33.6022	LITCHI016151	Genebody	trappc5	10419501	10419700	-38.8857	LITCHI015249	Genebody	PLDBETA1	12861701	12861900	-71.6475	LITCHI015425	Genebody	UGT73C6	30076901	30077100	-39.7059	LITCHI016164	Genebody	CES101	26524301	26524500	-79.385	LITCHI016000	Genebody	ATG18B	27564301	27564500
12312401	12312600	-17.7202	LITCHI020318	Genebody	At5g63520	12749001	12749200	-22.9666	LITCHI024186	Genebody	pod	22030701	22030900	-17.5286	LITCHI021364	Genebody	ACO1	29663601	29663800	30.7018	LITCHI016151	Genebody	trappc5	10419601	10419800	-39.2946	LITCHI015248	Genebody	PATROL1	12861901	12862100	-48.5682	LITCHI015420	Genebody	UGT73C3	30077201	30077400	-25.5319	LITCHI016164	Genebody	CES101	26524401	26524600	-71.9622	LITCHI016000	Genebody	ATG18B	27564401	27564600
12312501	12312700	-18.3352	LITCHI020318	Genebody	At5g63520	12749101	12749300	-20.4217	LITCHI024186	Genebody	pod	22353201	22353400	-18.1847	LITCHI021397	Genebody	At2g30660	30052601	30052800	-34.0374	LITCHI016163	Genebody	SD16	10419601	10419800	-39.2946	LITCHI015249	Genebody	PLDBETA1	12861901	12862100	-48.5682	LITCHI015425	Genebody	UGT73C6	30321301	30321500	-30.1272	LITCHI016174	Genebody	M3KE1	26524501	26524700	-71.6152	LITCHI016000	Genebody	ATG18B	27612601	27612800
13122801	13123000	-17.1679	LITCHI020388	Genebody	--	12750501	12750700	-19.0077	LITCHI024186	Genebody	pod	22353301	22353500	-19.3697	LITCHI021397	Genebody	At2g30660	30053401	30053600	-45.6528	LITCHI016163	Genebody	SD16	10419801	10420000	-38.8119	LITCHI015248	Genebody	PATROL1	12986101	12986300	-55.8127	LITCHI015434	Genebody	UGT73C3	30321401	30321600	-27.7668	LITCHI016174	Genebody	M3KE1	26524601	26524800	-65.8733	LITCHI016000	Genebody	ATG18B	27612701	27612900
13125801	13126000	16.8112	LITCHI020388	Genebody	--	12750601	12750800	-18.2516	LITCHI024186	Genebody	pod	23338501	23338700	-17.4354	LITCHI021489	Genebody	CS3	30053501	30053700	-56.956	LITCHI016163	Genebody	SD16	10419801	10420000	-38.8119	LITCHI015249	Genebody	PLDBETA1	12986201	12986400	-55.6889	LITCHI015434	Genebody	UGT73C3	30322101	30322300	-30.0396	LITCHI016174	Genebody	M3KE1	26647301	26647500	87.4098	LITCHI016003	Genebody	--	27850701	27850900
13127301	13127500	16.4324	LITCHI020388	Genebody	--	12796101	12796300	-16.531	LITCHI024189	Genebody	GRIK1	23773801	23774000	-17.744	LITCHI021529	Genebody	CYP724B1	30077201	30077400	-26.1364	LITCHI016164	Genebody	CES101	10422601	10422800	44.2105	LITCHI015249	Genebody	PLDBETA1	12986501	12986700	-40.5775	LITCHI015434	Genebody	UGT73C3	30322201	30322400	-25.8687	LITCHI016174	Genebody	M3KE1	26647401	26647600	87.4098	LITCHI016003	Genebody	--	27850801	27851000
13144101	13144300	-28.7985	LITCHI020391	Genebody	WAK5	12798601	12798800	-18.5952	LITCHI024190	Genebody	--	23780501	23780700	-22.3619	LITCHI021529	Genebody	CYP724B1	30325701	30325900	-60.7132	LITCHI016174	Genebody	M3KE1	10422601	10422800	44.2105	LITCHI015250	Genebody	--	12986801	12987000	-52.9995	LITCHI015434	Genebody	UGT73C3	30325701	30325900	-81.3504	LITCHI016174	Genebody	M3KE1	27269901	27270100	-45.2713	LITCHI016012	Genebody	GGP5	27850901	27851100
13144201	13144400	-19.8057	LITCHI020391	Genebody	WAK5	12798601	12798800	-18.5952	LITCHI024191	Genebody	LSM5	24152701	24152900	25.7694	LITCHI021578	Genebody	UGT74G1	30325801	30326000	-73.5672	LITCHI016174	Genebody	M3KE1	10449501	10449700	-46.601	LITCHI015253	Genebody	--	13290701	13290900	37.3755	LITCHI015457	Genebody	OASB	30325901	30326100	-34.1202	LITCHI016174	Genebody	M3KE1	27270001	27270200	-44.3267	LITCHI016012	Genebody	GGP5	27851001	27851200
13144501	13144700	-16.2073	LITCHI020391	Genebody	WAK5	12803801	12804000	15.2418	LITCHI024192	Genebody	--	24345501	24345700	-18.6036	LITCHI021601	Genebody	--	30325901	30326100	-66.1284	LITCHI016174	Genebody	M3KE1	10491201	10491400	-32.3893	LITCHI015256	Genebody	CYN	13290801	13291000	27.8201	LITCHI015457	Genebody	OASB	30326001	30326200	-30.4674	LITCHI016174	Genebody	M3KE1	27394101	27394300	-28.7389	LITCHI016017	Genebody	HHP2	27851301	27851500
13206501	13206700	-18.3969	LITCHI020395	Genebody	--	13359301	13359500	-16.558	LITCHI024234	Genebody	YLS3	24345601	24345800	-17.4905	LITCHI021601	Genebody	--	30375901	30376100	-32.9728	LITCHI016176	Genebody	ChiC	10491201	10491400	-32.3893	LITCHI015257	Genebody	MAPKKK20	13296601	13296800	-34.5018	LITCHI015457	Genebody	OASB	30440901	30441100	-66.2791	LITCHI016179	Genebody	CYP736A117	27561201	27561400	-59.9509	LITCHI016023	Genebody	Cbei_0202	27857401	27857600
13696501	13696700	-18.9027	LITCHI020430	Genebody	--	13833801	13834000	-17.5926	LITCHI024266	Genebody	--	5487901	5488100	-15.0444	LITCHI023751	Genebody	RMS3	30440901	30441100	-76.443	LITCHI016179	Genebody	CYP736A117	10510601	10510800	-50.254	LITCHI015259	Genebody	MORF5	13332301	13332500	-45.0427	LITCHI015458	Genebody	FAM136A	30441001	30441200	-57.047	LITCHI016179	Genebody	CYP736A117	27561301	27561500	-44.9319	LITCHI016023	Genebody	Cbei_0202	27857501	27857700
14138401	14138600	-17.983	LITCHI020470	Genebody	ABCB2	14377901	14378100	-17.0058	LITCHI024308	Genebody	SBT3.18	5490601	5490800	15.9698	LITCHI023751	Genebody	RMS3	30441001	30441200	-66.6762	LITCHI016179	Genebody	CYP736A117	10510701	10510900	-51.735	LITCHI015259	Genebody	MORF5	13332401	13332600	-45.0427	LITCHI015458	Genebody	FAM136A	30441101	30441300	-42.6578	LITCHI016179	Genebody	CYP736A117	27561401	27561600	-43.001	LITCHI016023	Genebody	Cbei_0202	28104001	28104200
14138501	14138700	-16.8236	LITCHI020470	Genebody	ABCB2	14895401	14895600	-18.4494	LITCHI024355	Genebody	ALMT2	6284301	6284500	-29.7452	LITCHI023796	Genebody	MOCS2	30702501	30702700	26.6754	LITCHI016197	Genebody	abhd17c	10514201	10514400	-29.5458	LITCHI015260	Genebody	U2AF2	13380801	13381000	46.2264	LITCHI015461	Genebody	--	30441201	30441400	-32.7178	LITCHI016179	Genebody	CYP736A117	27564101	27564300	-59.1708	LITCHI016023	Genebody	Cbei_0202	28104101	28104300
14558901	14559100	-15.5936	LITCHI020495	Genebody	DEGP9	15496601	15496800	-22.1427	LITCHI024410	Genebody	CXE1	6284401	6284600	-37.1081	LITCHI023796	Genebody	MOCS2	30732301	30732500	46.4286	LITCHI016198	Genebody	ARR18	10515301	10515500	30.7015	LITCHI015260	Genebody	U2AF2	13380901	13381100	38.1118	LITCHI015461	Genebody	--	31522801	31523000	-28.7671	LITCHI016238	Genebody	CRK32	27564201	27564400	-74.1722	LITCHI016023	Genebody	Cbei_0202	28104201	28104400
14558901	14559100	-15.5936	LITCHI020497	Genebody	At3g28050	15564701	15564900	15.4896	LITCHI024413	Genebody	CCS	8797601	8797800	-16.3073	LITCHI023923	Genebody	CPK7	30732401	30732600	35.1351	LITCHI016198	Genebody	ARR18	10527801	10528000	27.9366	LITCHI015262	Genebody	tif222	13381501	13381700	36.8943	LITCHI015461	Genebody	--	31522901	31523100	-26.0409	LITCHI016238	Genebody	CRK32	27564301	27564500	-78.0314	LITCHI016023	Genebody	Cbei_0202	28108501	28108700
15091701	15091900	-16.5834	LITCHI020542	Genebody	--	15585101	15585300	-18.2417	LITCHI024413	Genebody	CCS	9009401	9009600	-28.4075	LITCHI023934	Genebody	RBCX2	30747801	30748000	47.0659	LITCHI016201	Genebody	Prcp	10528001	10528200	-26.9324	LITCHI015262	Genebody	tif222	13381501	13381700	36.8943	LITCHI015462	Genebody	IQD14	32095401	32095600	35.5138	LITCHI016250	Genebody	CRK10	27564401	27564600	-59.7525	LITCHI016023	Genebody	Cbei_0202	28108601	28108800
15214701	15214900	-15.0101	LITCHI020548	Genebody	PDF1B	15585201	15585400	-18.7642	LITCHI024413	Genebody	CCS	9009401	9009600	-28.4075	LITCHI023935	Genebody	--	30748001	30748200	30.602	LITCHI016201	Genebody	Prcp	10528101	10528300	-26.9324	LITCHI015262	Genebody	tif222	13381601	13381800	43.2242	LITCHI015461	Genebody	--	32095501	32095700	34.8611	LITCHI016250	Genebody	CRK10	27612601	27612800	-69.2474	LITCHI016025	Genebody	DYW9	28235401	28235600
15214701	15214900	-15.0101	LITCHI020549	Genebody	At1g48100	15857701	15857900	21.8405	LITCHI024445	Genebody	At2g27500	9558301	9558500	16.6738	LITCHI023972	Genebody	HMGR1	30795201	30795400	-25.7748	LITCHI016206	Genebody	GDPDL7	10534201	10534400	-32.6016	LITCHI015263	Genebody	NPGR2	13381601	13381800	43.2242	LITCHI015462	Genebody	IQD14	32566401	32566600	-27.7927	LITCHI016261	Genebody	--	27612701	27612900	-66.3558	LITCHI016025	Genebody	DYW9	28235501	28235700
15248801	15249000	-23.3203	LITCHI020550	Genebody	DRM2	15857801	15858000	23.0571	LITCHI024445	Genebody	At2g27500	11152701	11152900	-15.757	LITCHI024087	Genebody	LOX2.1	30795301	30795500	-43.2762	LITCHI016206	Genebody	GDPDL7	10538001	10538200	50.763	LITCHI015264	Genebody	NPGR1	13417601	13417800	-45.0278	LITCHI015465	Genebody	--	32566501	32566700	-27.6292	LITCHI016261	Genebody	--	27616801	27617000	-25.253	LITCHI016025	Genebody	DYW9	28247801	28248000
15248901	15249100	-21.2155	LITCHI020550	Genebody	DRM2	16359901	16360100	-19.4852	LITCHI024480	Genebody	Os02g0104700	11152801	11153000	-15.9857	LITCHI024087	Genebody	LOX2.1	30795701	30795900	-25.0926	LITCHI016206	Genebody	GDPDL7	10538101	10538300	50.2283	LITCHI015264	Genebody	NPGR1	13443201	13443400	28.1181	LITCHI015467	Genebody	pno1	32804001	32804200	-43.4959	LITCHI016269	Genebody	CRK35	27714901	27715100	-26.2945	LITCHI016030	Genebody	RPOT3	28247901	28248100
15280501	15280700	-15.5955	LITCHI020553	Genebody	MYB118	16360001	16360200	-24.249	LITCHI024480	Genebody	Os02g0104700	11536701	11536900	-16.0114	LITCHI024122	Genebody	RLK1	30806401	30806600	-37.8949	LITCHI016207	Genebody	--	10601501	10601700	28.7825	LITCHI015268	Genebody	PMP22	13443301	13443500	34.4076	LITCHI015467	Genebody	pno1	32804101	32804300	-58.3368	LITCHI016269	Genebody	CRK35	27850701	27850900	28.4718	LITCHI016038	Genebody	HSP70	28248001	28248200
15899601	15899800	-16.3864	LITCHI020610	Genebody	--	16360101	16360300	-22.6559	LITCHI024480	Genebody	Os02g0104700	11730201	11730400	-16.3571	LITCHI024133	Genebody	EML3	30823101	30823300	29.2573	LITCHI016209	Genebody	FIPS5	10603801	10604000	-35.7812	LITCHI015268	Genebody	PMP22	13443401	13443600	30.5244	LITCHI015467	Genebody	pno1	32942601	32942800	-25.7667	LITCHI016284	Genebody	DCL4	27850801	27851000	39.3171	LITCHI016038	Genebody	HSP70	28248101	28248300
16149101	16149300	-16.3283	LITCHI020642	Genebody	--	16360201	16360400	-25.1617	LITCHI024480	Genebody	Os02g0104700	11730201	11730400	-16.3571	LITCHI024134	Genebody	--	30831001	30831200	-38.086	LITCHI016210	Genebody	CAF1-7	10647901	10648100	28.1972	LITCHI015269	Genebody	PHO1	13448001	13448200	45.4769	LITCHI015467	Genebody	pno1	32942701	32942900	-26.4762	LITCHI016284	Genebody	DCL4	27850901	27851100	47.9502	LITCHI016038	Genebody	HSP70	28268701	28268900
16636201	16636400	-15.68	LITCHI020707	Genebody	4CLL9	16360301	16360500	-18.8405	LITCHI024480	Genebody	Os02g0104700	12706701	12706900	19.3289	LITCHI024186	Genebody	pod	30831101	30831300	-28.0646	LITCHI016210	Genebody	CAF1-7	10647901	10648100	28.1972	LITCHI015270	Genebody	FAO1	13448101	13448300	52.5985	LITCHI015467	Genebody	pno1	32942801	32943000	-34.2903	LITCHI016284	Genebody	DCL4	27851001	27851200	35.5372	LITCHI016038	Genebody	HSP70	28465601	28465800
16636301	16636500	-17.3431	LITCHI020707	Genebody	4CLL9	16360901	16361100	-20.2624	LITCHI024480	Genebody	Os02g0104700	12749001	12749200	-23.2691	LITCHI024186	Genebody	pod	31523901	31524100	-27.7987	LITCHI016238	Genebody	CRK32	10733401	10733600	33.5077	LITCHI015278	Genebody	KIN10A	13484901	13485100	27.1135	LITCHI015471	Genebody	--	32943201	32943400	-28.2128	LITCHI016284	Genebody	DCL4	27851101	27851300	29.6581	LITCHI016038	Genebody	HSP70	28465701	28465900
16809101	16809300	-18.3835	LITCHI020728	Genebody	--	16361001	16361200	-25.0158	LITCHI024480	Genebody	Os02g0104700	12749101	12749300	-22.235	LITCHI024186	Genebody	pod	31525801	31526000	-31.6092	LITCHI016238	Genebody	CRK32	11057101	11057300	-26.8662	LITCHI015291	Genebody	B''DELTA	13561401	13561600	-33.5294	LITCHI015479	Genebody	At1g62630	32943301	32943500	-31.8738	LITCHI016284	Genebody	DCL4	27851201	27851400	33.2431	LITCHI016038	Genebody	HSP70	28606601	28606800
16860601	16860800	-15.0331	LITCHI020732	Genebody	Xyl2	16361101	16361300	-15.7731	LITCHI024480	Genebody	Os02g0104700	12750901	12751100	-16.9318	LITCHI024186	Genebody	pod	31526201	31526400	-34.6854	LITCHI016238	Genebody	CRK32	11096401	11096600	37.2093	LITCHI015292	Genebody	CKL10	13561401	13561600	-33.5294	LITCHI015478	Genebody	At4g27190	32943401	32943600	-38.8095	LITCHI016284	Genebody	DCL4	27851301	27851500	35.495	LITCHI016038	Genebody	HSP70	28609401	28609600
16860701	16860900	-15.6061	LITCHI020732	Genebody	Xyl2	16361501	16361700	-15.0828	LITCHI024480	Genebody	Os02g0104700	13833701	13833900	-16.7498	LITCHI024266	Genebody	--	31527901	31528100	-30.5438	LITCHI016238	Genebody	CRK32	11193201	11193400	-28.8925	LITCHI015299	Genebody	XBAT35	13562901	13563100	-69.9583	LITCHI015479	Genebody	At1g62630	32943601	32943800	-29.3961	LITCHI016284	Genebody	DCL4	27851401	27851600	26.9184	LITCHI016038	Genebody	HSP70	28609501	28609700
17022901	17023100	-18.1854	LITCHI020760	Genebody	BGAL12	17186501	17186700	-15.6772	LITCHI024537	Genebody	TD1	14377901	14378100	-26.217	LITCHI024308	Genebody	SBT3.18	32635001	32635200	-29.6962	LITCHI016263	Genebody	SD16	11193301	11193500	-25.7353	LITCHI015299	Genebody	XBAT35	13562901	13563100	-69.9583	LITCHI015478	Genebody	At4g27190	32943701	32943900	-33.7146	LITCHI016284	Genebody	DCL4	27855801	27856000	-26.4948	LITCHI016040	Genebody	IF3-4	28609601	28609800
17023001	17023200	-22.5587	LITCHI020760	Genebody	BGAL12	17186601	17186800	-16.2039	LITCHI024537	Genebody	TD1	14895401	14895600	-18.486	LITCHI024355	Genebody	ALMT2	32635101	32635300	-28.2631	LITCHI016263	Genebody	SD16	11201901	11202100	25.1581	LITCHI015300	Genebody	--	13566901	13567100	-56.0774	LITCHI015478	Genebody	At4g27190	32943801	32944000	-32.3656	LITCHI016284	Genebody	DCL4	27855901	27856100	-31.842	LITCHI016040	Genebody	IF3-4	28636601	28636800
17027701	17027900	-16.5636	LITCHI020761	Genebody	PER51	17278401	17278600	-18.0386	LITCHI024545	Genebody	NUF2	15857701	15857900	19.2742	LITCHI024445	Genebody	At2g27500	32878701	32878900	-51.7472	LITCHI016277	Genebody	DCUN1D4	11202001	11202200	48.4917	LITCHI015300	Genebody	--	13567001	13567200	-56.0774	LITCHI015478	Genebody	At4g27190	32952501	32952700	-30.1887	LITCHI016284	Genebody	DCL4	27857401	27857600	-27.7238	LITCHI016040	Genebody	IF3-4	28636701	28636900
18602801	18603000	-25.568	LITCHI020950	Genebody	TBL39	17877001	17877200	18.7988	LITCHI024590	Genebody	--	15857801	15858000	17.916	LITCHI024445	Genebody	At2g27500	32878801	32879000	-34.0599	LITCHI016277	Genebody	DCUN1D4	11210101	11210300	39.3962	LITCHI015303	Genebody	XBAT35	13571501	13571700	-28.3605	LITCHI015478	Genebody	At4g27190	32959301	32959500	-29.0679	LITCHI016284	Genebody	DCL4	27857501	27857700	-35.1127	LITCHI016040	Genebody	IF3-4	28636801	28637000
19528701	19528900	-18.6732	LITCHI021063	Genebody	--	17877101	17877300	25.1801	LITCHI024590	Genebody	--	16158701	16158900	-18.9631	LITCHI024467	Genebody	--	32878901	32879100	-39.2084	LITCHI016277	Genebody	DCUN1D4	11210701	11210900	38.7322	LITCHI015303	Genebody	XBAT35	13571501	13571700	-28.3605	LITCHI015480	Genebody	--	32959401	32959600	-25.4724	LITCHI016284	Genebody	DCL4	28104201	28104400	-35.3508	LITCHI016055	Genebody	nep2	28636901	28637100
19665701	19665900	-18.4493	LITCHI021080	Genebody	4CLL9	19018001	19018200	-17.5895	LITCHI024691	Genebody	--	16360101	16360300	-20.1421	LITCHI024480	Genebody	Os02g0104700	32896201	32896400	34.0003	LITCHI016280	Genebody	wdr76	11210801	11211000	43.0889	LITCHI015303	Genebody	XBAT35	13571601	13571800	-30.0212	LITCHI015478	Genebody	At4g27190	33000701	33000900	-25.5222	LITCHI016286	Genebody	EDR2L	28108501	28108700	-55.0565	LITCHI016056	Genebody	HST	28637001	28637200
20105401	20105600	-20.8157	LITCHI021135	Genebody	3AT2	19425201	19425400	-15.4542	LITCHI024729	Genebody	MLO6	16360201	16360400	-23.9116	LITCHI024480	Genebody	Os02g0104700	32896301	32896500	41.6371	LITCHI016280	Genebody	wdr76	11229901	11230100	49.271	LITCHI015307	Genebody	PRAF1	13571601	13571800	-30.0212	LITCHI015480	Genebody	--	33002301	33002500	-26.1284	LITCHI016286	Genebody	EDR2L	28108601	28108800	-49.1436	LITCHI016056	Genebody	HST	28637101	28637300
20555101	20555300	-16.8025	LITCHI021182	Genebody	TPS11	19819401	19819600	-17.88	LITCHI024768	Genebody	APX1	16360301	16360500	-16.4585	LITCHI024480	Genebody	Os02g0104700	32898901	32899100	-47.7986	LITCHI016280	Genebody	wdr76	11230301	11230500	52.0519	LITCHI015307	Genebody	PRAF1	13600101	13600300	-34.384	LITCHI015481	Genebody	polA	33002401	33002600	-41.6782	LITCHI016286	Genebody	EDR2L	28111901	28112100	-25.9512	LITCHI016056	Genebody	HST	28638101	28638300
20559101	20559300	-16.9917	LITCHI021182	Genebody	TPS11	20002301	20002500	-15.4173	LITCHI024777	Genebody	UGT94E5	16361001	16361200	-15.1527	LITCHI024480	Genebody	Os02g0104700	32898901	32899100	-47.7986	LITCHI016281	Genebody	thiO	11230401	11230600	52.3273	LITCHI015307	Genebody	PRAF1	13600201	13600400	-35.7143	LITCHI015481	Genebody	polA	33002501	33002700	-46.575	LITCHI016286	Genebody	EDR2L	28235401	28235600	-28.6061	LITCHI016063	Genebody	CRK8	28638201	28638400
20853101	20853300	15.1891	LITCHI021223	Genebody	--	20221101	20221300	-17.4913	LITCHI024797	Genebody	LAC17	16361101	16361300	-18.6386	LITCHI024480	Genebody	Os02g0104700	32899001	32899200	-55.2907	LITCHI016280	Genebody	wdr76	11230501	11230700	36.4187	LITCHI015307	Genebody	PRAF1	13600501	13600700	-39.7849	LITCHI015481	Genebody	polA	33002601	33002800	-84.6503	LITCHI016286	Genebody	EDR2L	28235501	28235700	-34.1523	LITCHI016063	Genebody	CRK8	28638301	28638500
21031601	21031800	-18.7133	LITCHI021241	Genebody	CYCU1-1	20221201	20221400	-18.2873	LITCHI024797	Genebody	LAC17	16361201	16361400	-22.0811	LITCHI024480	Genebody	Os02g0104700	32899001	32899200	-55.2907	LITCHI016281	Genebody	thiO	11323601	11323800	26.3633	LITCHI015317	Genebody	MD1	13609001	13609200	30.4878	LITCHI015483	Genebody	--	33002701	33002900	-86.8124	LITCHI016286	Genebody	EDR2L	28247801	28248000	-47.482	LITCHI016065	Genebody	CRK7	28638401	28638600
21347601	21347800	-18.2277	LITCHI021283	Genebody	--	20222801	20223000	-20.7078	LITCHI024797	Genebody	LAC17	16361301	16361500	-30.1794	LITCHI024480	Genebody	Os02g0104700	33006901	33007100	-39.8842	LITCHI016286	Genebody	EDR2L	11325801	11326000	-40.6085	LITCHI015317	Genebody	MD1	13609001	13609200	30.4878	LITCHI015484	Genebody	--	33002801	33003000	-89.743	LITCHI016286	Genebody	EDR2L	28247901	28248100	-43.75	LITCHI016065	Genebody	CRK7	28638601	28638800
21347701	21347900	-18.9037	LITCHI021283	Genebody	--	20795101	20795300	26.7757	LITCHI024862	Genebody	--	16361401	16361600	-27.7312	LITCHI024480	Genebody	Os02g0104700	33213401	33213600	55.707	LITCHI016296	Genebody	At5g35170	11359201	11359400	-36.6726	LITCHI015319	Genebody	eaf6	13641601	13641800	31.4677	LITCHI015488	Genebody	SRP14	33003201	33003400	-92.2078	LITCHI016286	Genebody	EDR2L	28248001	28248200	-28.8344	LITCHI016065	Genebody	CRK7	28638901	28639100
21828601	21828800	-19.6339	LITCHI021337	Genebody	LYK3	20795101	20795300	26.7757	LITCHI024863	Genebody	UBC13	16361501	16361700	-21.2026	LITCHI024480	Genebody	Os02g0104700	33213501	33213700	63.8443	LITCHI016296	Genebody	At5g35170	11373701	11373900	-26.6628	LITCHI015320	Genebody	CRY2	13641701	13641900	27.0971	LITCHI015488	Genebody	SRP14	33003301	33003500	-84	LITCHI016286	Genebody	EDR2L	28263401	28263600	-34.9924	LITCHI016067	Genebody	--	28639401	28639600
22030701	22030900	-18.6281	LITCHI021364	Genebody	ACO1	20933601	20933800	-17.2641	LITCHI024878	Genebody	PBL10	17186501	17186700	-22.6015	LITCHI024537	Genebody	TD1	33213601	33213800	43.8187	LITCHI016296	Genebody	At5g35170	11429901	11430100	59.0555	LITCHI015323	Genebody	PHT1-4	13711101	13711300	-29.056	LITCHI015492	Genebody	SRP14	33003401	33003600	-74.7953	LITCHI016286	Genebody	EDR2L	28414001	28414200	55.4054	LITCHI016077	Genebody	SCPL24	28639501	28639700
22353201	22353400	-16.6945	LITCHI021397	Genebody	At2g30660	21138701	21138900	-15.4188	LITCHI024909	Genebody	--	17186601	17186800	-22.7455	LITCHI024537	Genebody	TD1	33214301	33214500	48.0565	LITCHI016296	Genebody	At5g35170	11458401	11458600	66.6667	LITCHI015326	Genebody	Os03g0268000	13711101	13711300	-29.056	LITCHI015493	Genebody	--	33003501	33003700	-48.666	LITCHI016286	Genebody	EDR2L	28606601	28606800	-49.9721	LITCHI016085	Genebody	MIK2	28639601	28639800
22353301	22353500	-15.5352	LITCHI021397	Genebody	At2g30660	21293501	21293700	-30.9693	LITCHI024929	Genebody	SCL14	17317801	17318000	-22.1176	LITCHI024546	Genebody	PRCP	33214401	33214600	58.6869	LITCHI016296	Genebody	At5g35170	11459701	11459900	26.3581	LITCHI015326	Genebody	Os03g0268000	13840301	13840500	-25.8428	LITCHI015503	Genebody	EP3	33003601	33003800	-64.5342	LITCHI016286	Genebody	EDR2L	28606701	28606900	-39.4557	LITCHI016085	Genebody	MIK2	28639701	28639900
23318501	23318700	-22.0234	LITCHI021487	Genebody	FLA2	21293601	21293800	-23.3962	LITCHI024929	Genebody	SCL14	17317901	17318100	-17.4137	LITCHI024546	Genebody	PRCP	33254101	33254300	-26.0274	LITCHI016299	Genebody	KNAT4	11848301	11848500	-58.4071	LITCHI015351	Genebody	ACLA-2	13840401	13840600	-33.4709	LITCHI015503	Genebody	EP3	33003701	33003900	-72.681	LITCHI016286	Genebody	EDR2L	28609401	28609600	-26.1634	LITCHI016085	Genebody	MIK2	28639801	28640000
23318601	23318800	-16.9124	LITCHI021487	Genebody	FLA2	21446901	21447100	15.7376	LITCHI024949	Genebody	dnaJ	17319001	17319200	-28.3193	LITCHI024546	Genebody	PRCP	33254101	33254300	-26.0274	LITCHI016300	Genebody	CTR1	11929801	11930000	-30.3913	LITCHI015359	Genebody	At1g06620	13840501	13840700	-29.6665	LITCHI015503	Genebody	EP3	33003801	33004000	-60	LITCHI016286	Genebody	EDR2L	28636601	28636800	-45.7181	LITCHI016088	Genebody	CNGC5	28639901	28640100
23774401	23774600	-20.1742	LITCHI021529	Genebody	CYP724B1	22094401	22094600	-18.2624	LITCHI025007	Genebody	--	17319101	17319300	-18.6716	LITCHI024546	Genebody	PRCP	33254201	33254400	-31.0486	LITCHI016299	Genebody	KNAT4	11929901	11930100	-36.4008	LITCHI015359	Genebody	At1g06620	13840801	13841000	-63.1644	LITCHI015503	Genebody	EP3	33004501	33004700	-47.0055	LITCHI016286	Genebody	EDR2L	28636701	28636900	-46.8772	LITCHI016088	Genebody	CNGC5	28640001	28640200
24345501	24345700	-25.4744	LITCHI021601	Genebody	--	22094501	22094700	-20.336	LITCHI025007	Genebody	--	17427201	17427400	21.2628	LITCHI024554	Genebody	--	33254201	33254400	-31.0486	LITCHI016300	Genebody	CTR1	11986801	11987000	-35.1097	LITCHI015361	Genebody	At1g06620	13840901	13841100	-34.135	LITCHI015503	Genebody	EP3	33004601	33004800	-45.9085	LITCHI016286	Genebody	EDR2L	28636801	28637000	-52.6876	LITCHI016088	Genebody	CNGC5	28640101	28640300
24345601	24345800	-25.4234	LITCHI021601	Genebody	--	22199601	22199800	-21.4297	LITCHI025024	Genebody	UGT76A2	17427301	17427500	19.7856	LITCHI024554	Genebody	--	33255301	33255500	-39.5375	LITCHI016299	Genebody	KNAT4	11996901	11997100	36.3389	LITCHI015361	Genebody	At1g06620	13938601	13938800	-93.2271	LITCHI015506	Genebody	CHI4	33004701	33004900	-41.3921	LITCHI016286	Genebody	EDR2L	28636901	28637100	-48.6175	LITCHI016088	Genebody	CNGC5	28967401	28967600
5268901	5269100	-16.383	LITCHI023737	Genebody	PYD2	22433201	22433400	-16.0251	LITCHI025054	Genebody	ANTR4	17798901	17799100	19.1131	LITCHI024585	Genebody	UFC	33255301	33255500	-39.5375	LITCHI016300	Genebody	CTR1	11999801	12000000	-48.8238	LITCHI015362	Genebody	--	13938701	13938900	-94.5109	LITCHI015506	Genebody	CHI4	33004801	33005000	-37.3263	LITCHI016286	Genebody	EDR2L	28637001	28637200	-30.1112	LITCHI016088	Genebody	CNGC5	29234401	29234600
5286001	5286200	-28.6632	LITCHI023740	Genebody	PYD2	22433301	22433500	-22.9605	LITCHI025054	Genebody	ANTR4	17877101	17877300	32.0382	LITCHI024590	Genebody	--	33255401	33255600	-27.8195	LITCHI016299	Genebody	KNAT4	12016601	12016800	-32.557	LITCHI015363	Genebody	ARP9	14048301	14048500	-31.881	LITCHI015507	Genebody	EP3	33005001	33005200	-34.2891	LITCHI016286	Genebody	EDR2L	28637101	28637300	-31.0631	LITCHI016088	Genebody	CNGC5	29234501	29234700
5916701	5916900	-18.679	LITCHI023771	Genebody	BHLH167	22433401	22433600	-26.8265	LITCHI025054	Genebody	ANTR4	17877201	17877400	15.6945	LITCHI024590	Genebody	--	33255401	33255600	-27.8195	LITCHI016300	Genebody	CTR1	12018101	12018300	-33.2701	LITCHI015363	Genebody	ARP9	14048401	14048600	-49.6997	LITCHI015507	Genebody	EP3	33006201	33006400	-56.97	LITCHI016286	Genebody	EDR2L	28638001	28638200	-42.2778	LITCHI016088	Genebody	CNGC5	29337501	29337700
6284301	6284500	-16.7216	LITCHI023796	Genebody	MOCS2	22456101	22456300	15.2814	LITCHI025059	Genebody	NPF8.1	18600501	18600700	-15.2514	LITCHI024649	Genebody	PAL	33373901	33374100	-31.4963	LITCHI016309	Genebody	Os02g0799000	12255701	12255900	-50.5026	LITCHI015378	Genebody	CSLG3	14051401	14051600	-53.7597	LITCHI015507	Genebody	EP3	33006301	33006500	-79.3043	LITCHI016286	Genebody	EDR2L	28638101	28638300	-29.8107	LITCHI016088	Genebody	CNGC5	29337501	29337700
6284401	6284600	-23.2681	LITCHI023796	Genebody	MOCS2	22577201	22577400	-15.9986	LITCHI025074	Genebody	--	19425101	19425300	-18.5198	LITCHI024729	Genebody	MLO6	33392801	33393000	-29.9529	LITCHI016311	Genebody	CIP73	12255801	12256000	-37.8934	LITCHI015378	Genebody	CSLG3	14051501	14051700	-53.7597	LITCHI015507	Genebody	EP3	33006401	33006600	-90.6211	LITCHI016286	Genebody	EDR2L	28638301	28638500	-25.1131	LITCHI016088	Genebody	CNGC5	29431901	29432100
8133801	8134000	-20.4055	LITCHI023900	Genebody	TFIIB	22606301	22606500	-21.2967	LITCHI025075	Genebody	ACD6	19425201	19425400	-16.5536	LITCHI024729	Genebody	MLO6	33453001	33453200	27.6019	LITCHI016317	Genebody	--	12335601	12335800	-25.7359	LITCHI015380	Genebody	--	14052801	14053000	29.8553	LITCHI015507	Genebody	EP3	33006601	33006800	-71.2575	LITCHI016286	Genebody	EDR2L	28638801	28639000	-31.4599	LITCHI016088	Genebody	CNGC5	29545701	29545900
9558201	9558400	15.0596	LITCHI023972	Genebody	HMGR1	22712401	22712600	-19.2402	LITCHI025084	Genebody	ANTR1	19810401	19810600	-15.6985	LITCHI024767	Genebody	MPK3	33453101	33453300	25.4762	LITCHI016317	Genebody	--	12495201	12495400	33.065	LITCHI015391	Genebody	XRCC4	14052901	14053100	29.8553	LITCHI015507	Genebody	EP3	33006701	33006900	-83.2219	LITCHI016286	Genebody	EDR2L	28638901	28639100	-37.8376	LITCHI016088	Genebody	CNGC5	29545801	29546000
11545801	11546000	-15.5852	LITCHI024122	Genebody	RLK1	23480401	23480600	-16.5173	LITCHI025146	Genebody	CCR3	20198001	20198200	-16.4268	LITCHI024795	Genebody	LAC17	33538901	33539100	33.201	LITCHI016326	Genebody	RGG2	12495201	12495400	33.065	LITCHI015392	Genebody	--	14065901	14066100	33.5821	LITCHI015507	Genebody	EP3	33006801	33007000	-80.0535	LITCHI016286	Genebody	EDR2L	28639301	28639500	-45.7543	LITCHI016088	Genebody	CNGC5	29550301	29550500
12749001	12749200	-17.6127	LITCHI024186	Genebody	pod	616601	616800	-18.0656	LITCHI004354	Genebody	--	20218001	20218200	-17.8537	LITCHI024797	Genebody	LAC17	33538901	33539100	33.201	LITCHI016327	Genebody	--	12496501	12496700	-25.9143	LITCHI015391	Genebody	XRCC4	14066001	14066200	36.1991	LITCHI015507	Genebody	EP3	33006901	33007100	-73.9166	LITCHI016286	Genebody	EDR2L	28639401	28639600	-31.4905	LITCHI016088	Genebody	CNGC5	29723401	29723600
12749101	12749300	-19.6263	LITCHI024186	Genebody	pod	688301	688500	-19.0527	LITCHI004364	Genebody	--	20795101	20795300	17.8039	LITCHI024862	Genebody	--	33540201	33540400	-48.8607	LITCHI016326	Genebody	RGG2	12531001	12531200	-25.7986	LITCHI015395	Genebody	UAH	14068401	14068600	-44.0789	LITCHI015507	Genebody	EP3	33007001	33007200	-76.8164	LITCHI016286	Genebody	EDR2L	28639501	28639700	-32.8703	LITCHI016088	Genebody	CNGC5	29723501	29723700
12750501	12750700	-27.4709	LITCHI024186	Genebody	pod	709701	709900	18.7769	LITCHI004367	Genebody	DRT100	20795101	20795300	17.8039	LITCHI024863	Genebody	UBC13	33540201	33540400	-48.8607	LITCHI016327	Genebody	--	12531101	12531300	-30.4172	LITCHI015395	Genebody	UAH	14106001	14106200	47.1261	LITCHI015509	Genebody	EP3	33007101	33007300	-60.3501	LITCHI016286	Genebody	EDR2L	28639601	28639800	-42.1255	LITCHI016088	Genebody	CNGC5	30072301	30072500
12750601	12750800	-16.3058	LITCHI024186	Genebody	pod	840401	840600	-16.0059	LITCHI004385	Genebody	MYB83	20846101	20846300	-19.1067	LITCHI024868	Genebody	HSP70-2	33874801	33875000	55.1268	LITCHI016341	Genebody	ROG1	12547001	12547200	-32.1469	LITCHI015397	Genebody	WDL3	14106101	14106300	35.0393	LITCHI015509	Genebody	EP3	33007201	33007400	-57.0413	LITCHI016286	Genebody	EDR2L	28639701	28639900	-47.2117	LITCHI016088	Genebody	CNGC5	30076601	30076800
12750901	12751100	-18.8108	LITCHI024186	Genebody	pod	876701	876900	-23.19	LITCHI004390	Genebody	FTIP3	20846201	20846400	-21.4434	LITCHI024868	Genebody	HSP70-2	33874901	33875100	46.6102	LITCHI016341	Genebody	ROG1	12548401	12548600	-26.7532	LITCHI015397	Genebody	WDL3	14119401	14119600	-32.1881	LITCHI015511	Genebody	IM30	33007301	33007500	-50.4548	LITCHI016286	Genebody	EDR2L	28639801	28640000	-39.038	LITCHI016088	Genebody	CNGC5	30076801	30077000
12751001	12751200	-18.1368	LITCHI024186	Genebody	pod	876801	877000	-20.5333	LITCHI004390	Genebody	FTIP3	20846301	20846500	-22.1532	LITCHI024868	Genebody	HSP70-2	34078601	34078800	-32.8929	LITCHI016350	Genebody	fggy	12549501	12549700	-57.0343	LITCHI015397	Genebody	WDL3	14168201	14168400	27.8291	LITCHI015513	Genebody	--	33007401	33007600	-52.6684	LITCHI016286	Genebody	EDR2L	28639901	28640100	-32.4098	LITCHI016088	Genebody	CNGC5	30229801	30230000
13159401	13159600	-15.1849	LITCHI024219	Genebody	CRK11	983201	983400	-20.5863	LITCHI004403	Genebody	PSBT	20846401	20846600	-26.3921	LITCHI024868	Genebody	HSP70-2	34084201	34084400	-29.9749	LITCHI016351	Genebody	FGGY	12550201	12550400	32.3913	LITCHI015397	Genebody	WDL3	14178301	14178500	-58.28	LITCHI015514	Genebody	FKBP16-3	33007501	33007700	-50.8813	LITCHI016286	Genebody	EDR2L	28640001	28640200	-34.2769	LITCHI016088	Genebody	CNGC5	30229901	30230100
13757401	13757600	-15.33	LITCHI024260	Genebody	--	983301	983500	-17.8022	LITCHI004403	Genebody	PSBT	20846501	20846700	-23.5943	LITCHI024868	Genebody	HSP70-2	34091501	34091700	55.2846	LITCHI016353	Genebody	BIO3-BIO1	12562501	12562700	45.6756	LITCHI015398	Genebody	--	14197101	14197300	32.6447	LITCHI015516	Genebody	FKBP16-3	33007901	33008100	-37.6962	LITCHI016286	Genebody	EDR2L	28640101	28640300	-29.7699	LITCHI016088	Genebody	CNGC5	30325601	30325800
13985101	13985300	-15.5753	LITCHI024277	Genebody	LOG8	985101	985300	-17.5223	LITCHI004403	Genebody	PSBT	21007101	21007300	18.5865	LITCHI024886	Genebody	OEP16	34091601	34091800	49.4549	LITCHI016353	Genebody	BIO3-BIO1	12562601	12562800	53.2038	LITCHI015398	Genebody	--	14237701	14237900	-27.3611	LITCHI015518	Genebody	TBC1D22B	33008101	33008300	-26.396	LITCHI016286	Genebody	EDR2L	29431901	29432100	60.9929	LITCHI016140	Genebody	At1g51120	30325701	30325900
13985101	13985300	-15.5753	LITCHI024278	Genebody	IQM2	985201	985400	-20.0173	LITCHI004403	Genebody	PSBT	21250801	21251000	-17.4625	LITCHI024925	Genebody	ORP3C	34091701	34091900	25.293	LITCHI016353	Genebody	BIO3-BIO1	12575001	12575200	37.9463	LITCHI015399	Genebody	--	14237801	14238000	-27.7087	LITCHI015518	Genebody	TBC1D22B	33008201	33008400	-29.5399	LITCHI016286	Genebody	EDR2L	29432001	29432200	32.1918	LITCHI016140	Genebody	At1g51120	30325801	30326000
13985201	13985400	-17.1422	LITCHI024277	Genebody	LOG8	1191301	1191500	-21.9948	LITCHI004437	Genebody	--	21293501	21293700	-31.0268	LITCHI024929	Genebody	SCL14	34115401	34115600	-25.2587	LITCHI016354	Genebody	CBP60B	12575101	12575300	44.6911	LITCHI015399	Genebody	--	14368301	14368500	-36.3636	LITCHI015522	Genebody	At1g61900	33008301	33008500	-29.1964	LITCHI016286	Genebody	EDR2L	29521701	29521900	-30.2215	LITCHI016142	Genebody	CPL4	30325901	30326100
13985201	13985400	-17.1422	LITCHI024278	Genebody	IQM2	1191401	1191600	-31.8377	LITCHI004437	Genebody	--	21293601	21293800	-19.1516	LITCHI024929	Genebody	SCL14	34306701	34306900	-27.0815	LITCHI016367	Genebody	4CL2	12593101	12593300	29.1741	LITCHI015400	Genebody	NADKC	14397901	14398100	-34.4239	LITCHI015524	Genebody	PEX13	33008401	33008600	-30.9641	LITCHI016286	Genebody	EDR2L	29522001	29522200	-58.2447	LITCHI016142	Genebody	CPL4	30326001	30326200
14377901	14378100	-20.8658	LITCHI024308	Genebody	SBT3.18	1260001	1260200	-31.4894	LITCHI004445	Genebody	--	22094401	22094600	-19.0396	LITCHI025007	Genebody	--	34307701	34307900	-28.3405	LITCHI016367	Genebody	4CL2	12617901	12618100	-28.2407	LITCHI015403	Genebody	RPS15A	14398101	14398300	-29.8368	LITCHI015524	Genebody	PEX13	33239401	33239600	-28.5833	LITCHI016297	Genebody	STP7	29522101	29522300	-57.897	LITCHI016142	Genebody	CPL4	30440901	30441100
14378001	14378200	-15.2734	LITCHI024308	Genebody	SBT3.18	1260101	1260300	-20.3799	LITCHI004445	Genebody	--	22094501	22094700	-20.971	LITCHI025007	Genebody	--	34539601	34539800	-28.5004	LITCHI016379	Genebody	--	12624001	12624200	30.6953	LITCHI015405	Genebody	CFM3A	14483401	14483600	-42.0249	LITCHI015527	Genebody	BGLU12	33239501	33239700	-27.615	LITCHI016297	Genebody	STP7	29545701	29545900	40.7178	LITCHI016144	Genebody	FH13	30441001	30441200
15496501	15496700	-25.27	LITCHI024410	Genebody	CXE1	1550401	1550600	16.1774	LITCHI004489	Genebody	ARF4	22094601	22094800	-16.2683	LITCHI025007	Genebody	--	34692701	34692900	-29.8518	LITCHI016384	Genebody	ssx2ip-b	12624101	12624300	37.9882	LITCHI015405	Genebody	CFM3A	14518901	14519100	-25.5319	LITCHI015528	Genebody	TBC1D15	33239701	33239900	-25.0822	LITCHI016297	Genebody	STP7	29545801	29546000	38.1107	LITCHI016144	Genebody	FH13	30441101	30441300
15496601	15496800	-21.1539	LITCHI024410	Genebody	CXE1	1676101	1676300	-21.3583	LITCHI004508	Genebody	PAP27	22200201	22200400	-17.3355	LITCHI025024	Genebody	UGT76A2	34836601	34836800	-38.7387	LITCHI016392	Genebody	--	12633101	12633300	26.4175	LITCHI015406	Genebody	NRPE7	14528701	14528900	-27.7778	LITCHI015528	Genebody	TBC1D15	33500901	33501100	-42.1312	LITCHI016320	Genebody	--	29550401	29550600	-26.3757	LITCHI016144	Genebody	FH13	30441201	30441400
16048101	16048300	-19.6994	LITCHI024456	Genebody	DEGP7	2366801	2367000	-23.1262	LITCHI004582	Genebody	--	22577201	22577400	-15.6179	LITCHI025074	Genebody	--	34930601	34930800	28.108	LITCHI016396	Genebody	At5g24080	12633201	12633400	26.4175	LITCHI015406	Genebody	NRPE7	14528701	14528900	-27.7778	LITCHI015529	Genebody	PER61	33501001	33501200	-41.4142	LITCHI016320	Genebody	--	29555301	29555500	-37.1879	LITCHI016144	Genebody	FH13	30459101	30459300
16360201	16360400	-23.6496	LITCHI024480	Genebody	Os02g0104700	2689001	2689200	-22.4429	LITCHI004624	Genebody	--	22587201	22587400	-16.2407	LITCHI025074	Genebody	--	34930701	34930900	43.3631	LITCHI016396	Genebody	At5g24080	12645101	12645300	27.5926	LITCHI015407	Genebody	SAC9	14528801	14529000	-28.4091	LITCHI015528	Genebody	TBC1D15	33755001	33755200	-32.154	LITCHI016337	Genebody	XYLA	29555401	29555600	-49.8175	LITCHI016144	Genebody	FH13	30459201	30459400
16360501	16360700	-17.7843	LITCHI024480	Genebody	Os02g0104700	2689101	2689300	-17.8405	LITCHI004624	Genebody	--	22606301	22606500	-17.8783	LITCHI025075	Genebody	ACD6	34946801	34947000	-50.3261	LITCHI016398	Genebody	At3g04600	12663001	12663200	-25.7297	LITCHI015408	Genebody	--	14528801	14529000	-28.4091	LITCHI015529	Genebody	PER61	33755101	33755300	-32.6341	LITCHI016337	Genebody	XYLA	29723101	29723300	30.4258	LITCHI016152	Genebody	WAK2	31522801	31523000
16360901	16361100	-20.5219	LITCHI024480	Genebody	Os02g0104700	4055801	4056000	-21.5833	LITCHI004800	Genebody	--	22864501	22864700	18.7289	LITCHI025105	Genebody	UGT71K1	34950301	34950500	-65.6243	LITCHI016398	Genebody	At3g04600	12676101	12676300	-27.333	LITCHI015410	Genebody	--	14558501	14558700	-26.0274	LITCHI015530	Genebody	--	33755201	33755400	-33.3024	LITCHI016337	Genebody	XYLA	29723401	29723600	29.1444	LITCHI016152	Genebody	WAK2	31522901	31523100
[truncated: 38,589 more rows]
[truncated: 4 more columns]

## Sheet: Table S4
Table S4. Mapped ratio (%) and sequencing depth of all samples
Samples	Total Reads	Mapped Reads	Mapped Ratio(%)	genome size	Sequence Depth
HZ-5d-1	94751560	61141770	64.53	470368600	19.5
HZ-5d-2	92769934	60457500	65.17	470368600	19.28
[truncated: 10 more rows]

## Sheet: Table S5
Table S5. Genome coverage of all samples
[truncated: 13 more rows]

[truncated: 1 more sheets: Table S6]
